# Supplementary material for: Two is better than one: Apologies from two robots are preferred
Source: PLoS One. 2023 Feb 22;18(2):e0281604. doi: 10.1371/journal.pone.0281604 (PMC9946224; doi:10.1371/journal.pone.0281604)
Supplement: S1 File — (XLSX) [file pone.0281604.s001.xlsx]

## Sheet: Experiment I
ID	One_Forgiviness	One_NWOM	One_Reliable	One_Competent	One_Ethical	One_Transparent	One_Benevolent	One_ITU	Two_Forgiviness	Two_NWOM	Two_Reliable	Two_Competent	Two_Ethical	Two_Transparent	Two_Benevolent	Two_ITU	Preference
1	5.33	1.67	4.25	3.25	4.75	6	3.5	4.67	6.33	1	4.75	4.75	5.25	6	4.5	5.33	2
2	4.33	2	5.25	5.75	5.5	5.25	6.75	4.67	6.67	1.33	6	7	6.75	5.5	7	5.67	2
3	5.67	1.33	3.5	3	4.75	6	5.75	5.33	6.33	2	4	3.75	5.25	6	5.75	5	1
4	6.33	1	5	4	5	6.25	4.75	5.33	6.67	1.33	6	4	6	6	5.25	6.67	0
5	2.67	3.67	2.5	2.25	2	3.25	2	1.67	3	3	2.5	2	2	2	1.25	1.67	2
6	6.33	2	4.25	5.75	5.75	5.5	5.75	7	7	3	6	6.25	6.75	6.75	7	7	0
7	3.33	4.67	3.75	4.5	4	5	4	3.33	5	4	4.75	5	4.25	5	5	4.33	2
8	4.33	4	4	4	4	4.75	4	3.67	4.33	3.67	3.5	4	4	4.75	4	3.67	0
9	5	1	5.5	4.5	5.5	6.25	4.75	5.33	7	1	5.75	6.25	5.5	6.75	6.25	6.67	2
10	3.33	3.67	2	2.5	3.5	4	3	3.33	3.33	2.67	4	4.25	4.25	5.25	4	4	2
11	5.33	2.67	3.5	4.75	4.75	5.25	4.25	4.33	5.67	3	4.75	5.25	4.75	5	5.25	5	0
12	3	2	2.25	2.75	4	6	5.25	2	3	2	3.5	3.75	4.75	6	6	2	2
13	6.33	2.33	5.25	3.75	5.25	5.75	5.25	5.67	6.33	1.33	6	3.75	6.75	7	6.5	6	2
14	5.67	2.33	3.25	3.25	3	5.5	3.5	3.67	4.67	4	3.25	2.75	3.5	4.5	4	2	1
15	5	2	4.5	4.5	5	5	5	5	5.67	1	4.5	5	5	5.75	5	5	2
16	6.33	2	4	3.5	6	6.5	5.5	4.33	5.67	2	4.5	5	5.75	5	5.5	4	1
17	4	2	4	3.75	3.75	4.25	4.25	4	4.33	2	4.5	4	4.25	4.25	4.25	4	1
18	6	1.67	5.25	5.25	5.5	6	4.25	6	6.67	1.67	6.5	6.25	6.5	6	5.25	6.33	2
19	6.33	1.67	5.25	4.75	5.25	7	5.75	5.67	6.33	1	5.75	6.5	6	7	6.5	6.33	2
20	6	1	4.5	4.5	4	4.5	4.75	4.67	6	1.33	5	5	4.25	4.5	5	5	0
21	4.33	1.33	2.25	3	3.75	4.75	4.25	4.67	4	1	2.25	3	4.25	5	4.25	4	2
22	6	3	4.75	5	5.5	5.25	5.75	5	5.67	2	6	5.25	5.25	5.75	6	5.33	0
23	6.67	1	6	5.25	5	7	7	7	6	1	6	5.5	5	7	6	6	2
24	5	1	3.5	3.75	3.75	4.75	1.75	3.33	5	1	5	2.5	3	5.75	2	4	1
25	7	1	5	5.5	5.5	6.75	5	7	7	1	6.25	6.25	6.5	7	7	7	2
26	5	3	4	4.25	4	4.75	4	4.33	5	3	4.25	4.25	4	4.75	4	4.33	1
27	2.33	3.33	3	2.75	4	6.75	5.5	5	3.67	2	4.75	5	5.5	6.75	7	3.33	1
28	5.33	2	3.25	3.75	3.75	5	5.25	4.33	5.33	2	4	3.5	4.25	5	5	5	1
29	4.33	2	2.75	1.5	2.75	5.25	3	4	4	2	3.75	2.75	3	7	4	4	0
30	4.67	3.33	3.25	2.5	4.75	5.5	5	3.67	4.33	3.33	3	3.25	5.25	5.5	5	3	1
31	6.67	1	5.5	6.25	6.5	6.5	6	4.33	5.67	1	5.25	6	6.5	6	6.25	4.67	0
32	5.33	1	5.25	4.5	5.5	6.25	5.25	5	5.33	1	5.5	5.25	5.75	6.25	5.75	5	0
33	3.33	3	3.75	4.75	4.5	6	4.75	3.67	3.67	2	4.5	4.75	4.5	5.25	5	4	0
34	5.33	2	5.5	6	6	5.75	6.75	6.67	6.33	2	5.75	6.25	6.5	6.5	6.5	6.67	2
35	4.67	1.33	4.75	5.25	4.75	5.5	4.25	4.33	4.33	1	5	5	5	5.75	4.25	4	0
36	5	2	4.75	4.25	4.75	5.5	4.25	4.33	4.67	1.33	4.5	4.75	4.75	5.25	5	4	0
37	5	2	4.75	4	5	5	6	4.33	4	2	4.5	4	4.75	4.75	4.25	4.67	0
38	7	1	6.25	4.5	6.5	7	7	6.67	7	1	6.25	6.25	7	7	7	7	1
39	5.67	1.67	4.25	4.25	5	5.75	5	4.33	5.33	1.67	4.75	4.75	5	5.75	5.5	3.67	1
40	5.33	2.33	4.75	5.25	5.25	5	4.5	4.33	5.67	2	4.75	4.25	5.75	5.75	5	4.67	2
41	6	1	5.25	5.75	5.75	6	6.75	7	6.33	1	5.75	6	6	6	6.75	6.67	1
42	5.33	2	4.25	3.5	3.75	4.25	4	4.33	5	2	3.5	3.5	4	4.25	4	4.33	2
43	5.33	3.67	3	3	4.5	5.25	5	4.67	5.33	3.67	3.75	4.25	5	5.25	5	5.33	2
44	5	3.33	4.75	4.5	4.75	5.25	5	5	5	3	4.75	4.75	5	5.25	5.25	4.67	2
45	4.33	1.33	4	4	5	5.75	5.25	4	4.33	1.33	4	4.25	5	5.5	5.25	4	0
46	7	1	6.5	6.5	7	7	7	7	7	1	6	6	6.5	7	7	7	2
47	5	2	4.75	4.25	4.25	5.5	4	5	5	1.67	5.25	5	5	5.25	5	5.33	0
48	6.33	1	4.5	3.25	4.5	6	3.75	3.67	5.33	1	4.5	3.5	5	6	4	3.67	1
49	5.33	2	4.75	3.75	4.75	6.25	4	5	4.33	3.33	4.25	4	5.25	5.25	4.75	4	0
50	5	1.67	3.75	4.25	4.25	4.5	4.5	4.67	5.33	1.33	4.5	5	4.75	5.25	5.25	5	0
51	4.67	3.67	3	4	4.5	5.75	5.5	5	5	4	4	4.25	4.5	5	5.75	5	1
52	7	1	5.5	6	5	6.25	6	5	7	1	5.5	6	5.5	6.75	7	5	1
53	3.33	3	2.5	2.75	4.75	5	5	2.67	3.33	3	2.75	2.75	4.5	5	5	2.67	2
54	6.33	1	6	3.25	6.5	6.75	6.5	4.33	6	1	5.25	3	6.5	6.75	6.5	4.33	1
55	5.33	1.67	4	4.25	4.5	4.5	4	3.33	5.67	1.67	4.25	4.75	4.5	4.75	4	3	1
56	6	1	4.5	5	4.75	5.25	5.5	5.67	6	1	5	5.25	5.25	5.75	5.5	5.67	0
57	4.67	1	3.5	4	5.5	6.5	5.25	4.67	5.67	1	4.5	4.5	5.25	6.5	5.25	4.67	1
58	4.67	2.33	3.75	3.75	5	6.5	5.25	3.67	4.67	1.33	4.25	3.25	4.5	6.25	5.75	4	0
59	4.67	3.33	2.5	3	5.25	6	4	3.33	5	2.67	3.25	3.5	5.5	6	4.25	3.67	0
60	4.33	3	3.5	3.5	3	4	3.5	2.67	5	3	3.5	4	4	5	4.5	5	2
61	4.67	1.33	4.25	3.5	5.25	6.5	6.25	4.67	5.33	1	5.25	5	6.75	6.75	7	5	2
62	4.33	2.67	3.75	4	4.75	4.5	4.25	3	4.33	2.33	4	3.25	4.5	4.75	4.25	2.33	0
63	6.33	1.33	5.5	4.75	5.75	7	6	5	7	1	6.75	6.25	7	7	6.25	5.67	2
64	3	1	3	2.5	1.5	4	2	2	1.67	2.67	3.25	3.5	2.25	2.25	2.25	1	1
65	5.67	1	4.25	5.25	4.75	7	4.5	5.67	5.67	1	4.5	5.5	5.25	7	4	5.67	0
66	6.33	2.33	2.5	2.5	4	6.5	4	2.67	5.67	2.33	4	3	4.5	4.75	4.5	2.33	0
67	6	1.67	3.25	2	4.5	5.5	5.25	2	6.67	1	6	4.5	6.75	6.5	6.5	6	2
68	5.33	3.33	4	3.75	5	6	5.5	4	5.33	3.33	5.25	4	5	6	5.75	4	2
69	6.33	1	5.5	6.25	6	6.25	5.5	6	6.33	1	5.75	6.25	6	6.25	5.5	6	1
70	2.67	2.33	3.75	3	4.5	5.5	4	2.33	3.33	2.33	3.75	3	5.5	5	5	3.33	1
71	7	1	4.25	3.75	6	7	6.25	5.33	7	1	4.75	3.75	6.25	6.5	6.25	5.67	2
72	7	1	2	2	4.5	6.5	5	6.33	7	1	3	2	4.5	6.5	5	5	0
73	4.33	1.67	3.75	2.75	4.5	5	4	5.67	5.67	1	5	3.75	4.25	5	4.25	6.33	2
74	5.33	2	4.75	4.25	4.5	4.75	4.5	4.67	5.33	1.67	4.25	5	4.5	4.25	4.75	4.67	2
75	3.33	3.67	2	2.25	4	5	4.25	2	2.33	3	2	2.75	4.25	4.5	3.75	2	2
76	7	2	5.25	4.25	5	5.5	6	5.33	7	1.67	5.25	5	5	6	6	5.67	2
77	7	1	5.25	6	5	6	5.75	5.67	7	1	5.25	6	5.25	5.75	6	5.67	2
78	4.67	1	4.75	4.25	5.5	5.5	5.25	4.67	5.33	1	5	4.75	6.25	6	5.5	5	0
79	6.67	1	6.75	6.75	7	7	7	7	7	1	6.75	6.75	7	7	7	7	1
80	5	4	5	3.25	4.5	4.75	5	4.33	5	4	4.75	3.25	4.25	5	5.5	4.33	0
81	3.67	4	3.2	3.25	4.25	5	4.25	1.67	3.67	4	3	3.5	4	5	4.25	1.67	0
82	5	2	4.6	4.25	4.5	4.25	5	4	6	1.67	6	6.25	6	6.5	6.25	5	2
83	4.33	2.33	4.6	5.25	5	5.5	4.5	4.67	6.33	1.33	4.75	5.75	6.25	6.25	5.25	6	2
84	6	1	6.4	5.75	6.5	6.75	6.5	5	6.33	1	5.25	6	5.75	6.75	5.5	5	1
85	5	2.33	5	3.75	4.75	6.5	4.5	3.33	5	2.67	4.25	3	4.75	6.5	4.5	2.67	0
86	5	3	4.2	3.75	4	4.25	4	5	5	3	4	3.5	4	4.5	4	4.67	2
87	5	3	4.2	4	4	4	4.25	4.33	5	3	4.25	4	4	4	4.25	4.33	0
88	4.33	3	3.6	3.75	4	4.5	4	3	4.33	3	3.5	4	4.5	4.5	4	3.33	2
89	7	1	6.6	5.25	5.75	7	7	6.33	7	1	6.5	4.25	5	7	7	5.67	1
90	6.33	1	3.4	2	4.75	4.5	4	5	6.33	1	4.25	3.5	4.5	5	4	5.33	0
91	7	1	6	4.75	5	6	5.25	5.33	5.67	1	5.25	3.5	3.75	5	4.25	5.67	1
92	6.67	1	5	3.75	4.75	6.75	5.75	6	4.33	2.33	3.25	4.25	3.75	4.5	5	4.67	1
93	4.33	3	4.6	4	4.5	4.5	4	4	4.33	2.67	4	3.5	4	5.25	4	4	0
94	6.33	1.67	5	4	4.5	5	5.25	4.67	6	1.67	4.25	4.25	4.5	6.25	5.5	4.67	2
95	7	1	5.2	3.5	4	5.5	4	6	7	1	5	3.5	3.25	5.5	4	6	1
96	6.33	1	5.4	4	5.5	5.25	6	6	6.33	1	6	3.75	5.25	6.5	5.75	6	2
97	5	2.33	4.8	4.25	5.5	5.25	5	4.67	6	2	4.75	5.25	5.75	5.5	5.25	5	2
98	3.67	2.67	3.2	3.25	3	4.5	4.25	4.33	3.67	2	3.5	4.5	3	5.5	5	5	1
99	5	1	4	3.25	5.75	6.75	6.25	5	6.67	1	5.25	4	6.75	7	7	5.67	1
100	5.33	3	4.2	3.5	4	3.75	4	4.67	5.33	3	3.75	2.5	3.75	3.25	4.25	4.67	0
101	4.33	1.67	4.2	3.5	5	4.25	4.25	4	5.33	1	5.5	5.75	6.5	5.25	5.5	5	2
102	4.33	1.33	3.8	5	4.5	6.75	7	4.67	4.67	1.33	4	4.25	5.25	6.5	6.5	4.33	2
103	2.67	5	2.8	2.5	4.75	6.25	5	1.33	2.67	5.33	2	2.5	4.75	6	5.25	1	1
104	1.33	6.67	2.8	2.75	3.25	5.75	4.75	2	1.67	6.33	2.25	3	5.5	6.25	4.75	1	2
105	7	1	6.2	5.5	6.25	7	6.25	7	7	1	5.75	5.25	6.25	7	6.25	7	2
106	3.33	4	3	1.75	3.5	4.75	4	2.33	5.67	2	3.75	2.75	5.75	5	5.25	4.33	2
107	7	1	4.2	4	4.5	6	5.5	5.67	7	1	4	4	4.75	5.75	5.25	5.33	2
108	4.33	2	3.6	3.25	3.5	5.5	2	3	5.33	1.33	4	5.5	5.25	6	2.5	3	0
109	6.33	1	5	5	4.75	6.25	5	4.67	6.67	1	4.75	5	5	6	5.5	4.67	0
110	4.67	3.33	4.4	3.75	4.5	5	5	4.33	4.33	2	3.75	4	4.5	5	6	5	2
111	5.33	3	4.6	3.5	4.75	5.25	4	3.67	5	3	4.75	4	4.75	5.5	4.25	4	2
112	6	2	5.2	4	4.75	5.75	5.75	5	6	2	5	4	4.5	5.25	5.5	5	2
113	5	3	4.4	5.25	4.25	5.75	5	4	5	2.67	4	6	4.75	5.25	5.25	4	2
114	5.67	1	4.4	3.75	5.25	6.75	5	4	6.67	1	4.25	4	5.75	6.75	5	4	2
115	4	3	4	3.5	4.25	4.5	4.25	3	5	3.67	3.75	3.5	4.5	4	4.75	3	1
116	2	4.67	2.6	4.5	5.5	5.75	4.25	1.67	3	3.33	2.75	4.75	5.75	5.75	4.75	2.33	1
117	6	1	5.2	3.75	5.75	7	5.75	7	6.67	1	5	5	6.25	6.5	6	6.67	0
118	5.33	1	5.6	4.5	5.5	5	4.5	6	5.33	1	5.5	4	5.5	5	4.5	6	2
119	5.33	1	4	4.25	4.75	4.25	4.25	5.67	6.33	1	3.75	4	5	4.5	4.25	5.67	2
120	6.33	1	6	5	6.75	7	7	4.67	6.33	1	5.25	3.75	6.5	7	7	4.67	2
121	6	1	5.2	5	4.75	5	5.25	4.67	6	1	5.25	5	4.75	5.25	5.75	4.67	0
122	4.33	3	4.8	4.5	4.75	6.5	5.25	4.33	4.33	2.67	4.25	4	5	6.25	5.5	4	2
123	4.33	2.33	4.2	4.25	5.25	5	4.5	3	5.33	1.67	5.5	4.75	6	5.5	5.75	4.33	2
124	3.67	1.67	3.2	3	3.25	4.25	3.25	1.33	3.33	1.67	2.25	3.25	3.75	5	2.75	1.33	1
125	4.33	2.67	4	5.5	5.5	5.5	5.25	3.67	4	2.33	3	5	5.25	5.75	5.25	3.67	1
126	5.33	1	5.2	4.75	4	5.5	4.25	5.67	5.33	1.67	3.5	2	3	2.5	2	5	1
127	5.33	1.67	4.2	4.25	4.75	5.75	5	4.67	5.33	1.33	4	4.5	4.75	6	5.25	5.33	2
128	4	3.67	3.8	3	3.25	4.25	3.25	3	6.67	1	4.25	3.75	4.75	5.75	6.25	6.33	2
129	5.33	1	4.6	4	4.75	4.75	4	5	5.33	1	4.75	4	4.75	5	4	5	1
130	4.67	1	5	3.75	4.75	5	4.75	4.33	7	1	5.75	5.75	5.25	5.75	5.75	6.67	2
131	6	2	5.6	4.75	6	6	6	5.33	6	2	5.25	4.75	6	6	6	5.33	0
132	6	1	5.4	4.5	5.5	6.75	6	4.33	6.33	1	4.75	5	5.75	6.75	6.25	4.33	2
133	5.67	3	4.8	5.25	5.75	6	5.25	4.33	5.33	3.33	3.75	5.5	5.5	5.5	6.25	4.33	1
134	6	1	5.6	5.5	6	6	6	5.33	7	1	6.25	7	7	7	7	6.67	2
135	3.67	2.67	3.4	3	4.25	4.5	5	3.33	5.33	1.67	4	4	5	4.75	5.75	4.67	2
136	5.33	2	5.2	4.75	5.5	6	5.75	5	6.33	1	5.25	5.5	6	6.5	6	6	2
137	3.33	3.33	2	2.25	4.5	5	5.25	2.33	3.67	4	2	1.5	5.25	5	4.75	3	2
138	5.33	1	3.8	3.5	5	5	4.25	3	5.33	1	4	3.75	4.75	5.75	4.25	3	2
139	4	4	2.2	2	3.25	2.75	3	3	5.67	3	4.25	3	5	4.5	4	5	2
140	4.33	2.67	4.4	4	4.75	5	4.25	3.33	5	2	4.75	4.75	5.25	5.25	5.25	4.67	2
141	6.33	1	5.2	4.75	6	7	7	6.33	6.67	1	3.75	4.25	6	6.75	7	6.33	1
142	5.33	1	4	3.5	4.25	5.25	4.75	4.67	5	2	3.75	3.75	4.5	5.25	4.5	4.67	1
143	5.67	1	4.8	4.75	5	4.75	5	5	7	1	3.75	4.5	5	5.25	5.5	5.67	1
144	1.33	1.33	2	1.25	3.75	5.5	5.25	1	2	1.67	2.5	1.5	4	6.25	5.75	2	2
145	6.33	1	4.6	3.5	5.5	5.75	5.75	4	6.33	1	5.75	5	6.25	5.5	7	5.33	2
146	5.67	1	5	4.5	5	6	5.5	5.33	6	1	5	5	5.5	4.75	5.5	5.67	0
147	4	2.67	5.2	4.5	4.75	5.75	4.5	3	5.33	2.67	4.75	4.75	5	6.5	4	3.67	2
148	5.33	2.33	5	5.25	5.5	5.5	4.25	4.67	5	2.33	4.5	4.75	5.5	5.5	4.25	4.67	2
149	6	3.33	4	4.5	4.25	4	5.75	5	5	3	4.25	4.25	4.25	4.25	5.25	6	1
150	5	2.67	5	3.25	5	6.75	6	5	4	3.67	4	4	5.5	6.75	6.75	4.67	0
151	5.67	2.33	4	3.5	3.5	4	4.25	2.67	5.33	2.33	4	3.5	4.25	5	4.75	3.33	2
152	2.67	1	3.2	1.5	4	6.25	5.75	2	4	1	4	3	4.5	6.75	7	3.33	2
153	2.67	1.33	2.6	2.5	3	3.75	3.75	1	3.33	1.67	2.75	1.5	2.5	5.25	4.5	1.33	1
154	4.67	1	4.4	3.25	4	4	5	4	5	1.33	4.5	4	5.5	5.5	5.5	4.67	2
155	5	2	5.4	6	6	6	6	4.67	5	3	4.75	6	6.25	7	7	4	2
156	4.67	1	4	2.75	4.75	6.5	5.5	4	5.67	1	5	4	5.5	7	7	6	2
157	4.67	2	3.4	3.5	3.5	4.75	4.75	4	4.67	2	3.5	3.25	3.5	4.75	4.25	4	0
158	5	3	4.6	5.75	6	5.75	5.25	4.33	6	2.67	4	6	5.25	5.5	5.5	4.33	2
159	7	1	4.2	3.5	5	6.25	5	4.67	7	1	4	3.25	5	6.25	5	4.67	2
160	4.67	2.67	4.6	3.5	3.5	3.5	3.25	3.67	5.67	2	5.5	5.75	6.25	6.5	5.75	6.67	2
161	6	1.67	5.2	4.25	6	6	6	4	6	1.67	5.5	4.5	6	6	6	4.67	2
162	6	1	5.4	5	5.75	6.75	6.25	5.33	6	1	5	5.5	6.5	6.75	7	6.33	2
163	5	1	4.6	3.75	5	6.75	6.25	5.67	6.67	1	5.75	6	6.5	7	7	7	2
164	4.67	1	6	5.75	6.25	5.75	6	4	2	2.33	6	6.5	7	6.75	7	1.67	1
165	3	3.33	2.8	2.25	2.5	4.75	3.5	2	4.33	2	3.75	3	5.25	4.75	4.5	3	0
166	6.67	1	4.8	3.75	4.75	4.75	4.5	5	6.33	1	5.25	3.75	4.25	5.5	5.5	5	1
167	6.67	1	4.2	4	5.5	6.75	6.25	4	6.67	1	3.75	3.75	5.25	7	6.25	4	2
168	5	1	4	3.75	4	4.5	4.5	5	6.33	1	4.25	4.5	5	5	5.75	7	2

## Sheet: Experiment II
ID	ApologizeOnly_Forgiviness	ApologizeOnly_NWOM	ApologizeOnly_Reliable	ApologizeOnly_Competent	ApologizeOnly_Ethical	ApologizeOnly_Transparent	ApologizeOnly_Benevolent	ApologizeOnly_ITU	TidyingUpOnly_Forgiviness	TidyingUpOnly_NWOM	TidyingUpOnly_Reliable	TidyingUpOnly_Competent	TidyingUpOnly_Ethical	TidyingUpOnly_Transparent	TidyingUpOnly_Benevolent	TidyingUpOnly_ITU	Mixed_Forgiviness	Mixed_NWOM	Mixed_Reliable	Mixed_Competent	Mixed_Ethical	Mixed_Transparent	Mixed_Benevolent	Mixed_ITU
1	6.33	1	5.5	4	5.25	6.75	5.5	5.67	5.67	1	4.75	4.25	6	6.75	4.5	5.33	6	1	4.5	3.75	5.75	6.75	5.5	5.67
2	2.67	4	3	3	3.25	3.75	3.25	1	3.33	3.33	3	2.5	3	2.5	4.25	1	2	2.33	2.75	3.75	4.5	4.25	3.75	1
3	5	3.33	4.25	3.5	4.5	7	7	4	5	4	5	3.75	5.75	7	7	4	5	4	5	4.75	7	7	7	4
4	4.67	1	4.75	4.5	5	4.75	4.25	4	4.33	1	4.5	4.5	5	4.5	5	4	4.67	1	4.75	5	5	4.75	5.25	4
5	5.33	3.67	4.25	5.5	4.5	6.75	6.5	4.67	6.33	3.33	7	6.75	6.25	6	7	6.67	7	2	7	7	7	7	7	7
6	5.33	3	4.25	2.5	5.5	5.5	4.25	3.67	4.33	3.33	4	3	5.25	5.5	5	3	4.33	3	4.25	3.5	5.5	4.5	4.75	4
7	4.33	1.33	4.5	5.25	5.5	5.75	5.5	5	5.33	1	4.75	5.25	5.75	6	6.25	4.67	5.67	1	4.75	5.25	6	6	6	4.67
8	5	3.67	3.75	3.25	4	6	4.75	3	5.33	2	5.25	5.25	5	5.75	6	4.33	5	3	4.75	4.75	5	5	5	4
9	7	1	5.5	5.25	6	5.5	5.75	6.67	6	1	5.75	5.25	5.75	6	6	6	7	1.33	5.75	6	6.5	6	6.75	7
10	5.33	1	4.5	4.5	3.25	7	6	5	6.33	1	5.75	5	4.5	7	7	4.67	6.67	1	6	5.5	5.75	7	7	5.33
11	4.33	1	4.5	3.5	4	6.25	7	5	3.67	1	4.25	3.25	4	7	7	4	3.33	1.33	5	5.25	4.75	7	5	4.33
12	7	1	2.75	1.75	1.25	6.25	1	7	7	1	2.75	2.5	1.25	7	2	7	7	1	2	1.75	2	7	1.75	7
13	6	2.67	5	6	5.5	5.5	5.75	3.67	6.33	2.67	6	6.5	5.5	6.5	6.5	6.33	5.67	3	5.75	6.25	6.5	5.75	6	3.33
14	5	1.33	3	3.5	3	6.5	3.5	4	4.67	1	4.25	4	4	7	3.75	4	5.33	1.33	5	4.75	4.5	7	4.5	4
15	2.67	4.33	2.25	1.25	2	6	4	1.33	4.67	3.33	4	4	5.75	5.5	5.5	3.33	2.33	4.67	4.5	2.5	2.5	3.5	3.75	1.33
16	4	3.33	3.75	4	3.75	3.75	4	3.33	3.33	3.67	4	3.5	4	3.5	4.25	3.67	4	4	4.5	3.75	4.25	4.25	4.75	4
17	4.67	4.33	4	4.75	5.5	4	4.5	4.67	4	3.67	4	3.25	4.25	3.5	3.75	4.33	4.67	4.33	3.5	4	5.75	3.75	3.75	4.67
18	4	2	4.25	4	4.75	6	4.75	5	4	1.67	6	6.25	5.25	5.5	5.5	5	4.33	1	5.5	6.5	5.75	5.5	6.5	6
19	7	1	5.5	2.75	5.5	7	4	7	7	1	5.5	3.25	4	7	4	7	7	1	5.5	3.25	3.25	7	3.25	7
20	5.33	1	4	4.5	5.75	6.75	5.75	5	5.33	1	4.25	4.25	6.25	6.75	5.25	4.67	5	1	4	4.25	6.25	6	5	4.67
21	7	1	5.75	7	6	6	5.75	6.67	7	1	5.75	7	6.25	6	5.75	6.67	7	1	6	7	6.25	7	6	6.67
22	5.33	1.67	4.5	4.75	5.25	5.75	6	5.33	4.33	1.67	4.75	5	5.25	5.5	5.5	5	5	1	4.75	5	5.25	5.25	5.25	5
23	4.33	1	3	3.5	3.75	7	6.5	4.33	4	1	3.25	3	3.5	7	5.5	4.33	4	1	3	3	3	6	3.25	3
24	4.67	2.67	3.5	3.5	4.25	4.5	4	4.33	4.67	2.33	3.75	3.75	4.5	4.5	4	4	4.67	2.33	4.25	3.5	4	4.75	4	4.33
25	6	2.67	5.25	4.25	5.25	6	5.5	5	6	3	6.5	6	6.75	5.75	6.75	6.33	6.33	2.67	6.25	5.75	5.75	6	5.5	5
26	7	1	6	6	5.5	7	7	5	7	1	5.75	7	5.5	7	7	5	7	1	5.75	7	5.5	7	7	5
27	7	1	5.75	5.5	4.75	5	5	6	7	1	5	5	5.75	6	6	6	7	1	5.25	5	5.5	6	6	7
28	6	1	6	5.5	6	6.5	5.75	4.67	6	1	6.5	6.5	6.5	6.25	6.5	5.33	7	1	6.75	7	6.5	7	6.25	5.67
29	6.33	1.67	5.75	5.75	5.75	6	6	6	6	1	6	5	6	6	6	6	6	1	6	6	6	6	6	6
30	3.33	2	4.5	4.5	6	7	6.5	4	3.67	2	6	5.25	6.5	6.75	6.25	4	5	1	6.25	6.5	7	7	7	5
31	5.33	3.33	4.25	3.25	3.75	5	5	4.67	5.33	3	4.75	3.75	3.75	4.75	5.25	5.33	6	3.67	4.75	3.75	4.5	5	5.5	5.67
32	4.33	2.67	3.5	3	4.5	5.5	5	3	4.33	2.33	3.5	3.5	5	5.75	5	3	4.33	2.33	3.25	3.25	5	5.75	5	3
33	5	1.67	2.75	3.5	5.75	7	6	4	5.67	1	5	5.25	5.5	6	6	4	7	1	5.75	7	6.5	6.75	6.5	5
34	5.67	1	4.25	4	4	4.25	4	4.33	6.67	1	4.5	4	4.25	4.5	4	4.33	6.67	1	4.5	4	4	4.75	4	4.33
35	6	1.33	5.75	4.25	4.25	4.5	4.25	4.33	6	1	4.75	4	4	4.5	4.25	4.33	5.67	1	4.75	4	4.5	4.5	4.5	4.33
36	5.67	1	4.75	4.75	5.75	5.75	6	5	5.67	1	5.25	5.25	6	6	6	5.67	5.67	1	5.5	5.5	6	6	6	5.67
37	1.33	3	1.75	2.5	2.5	4.25	3.25	2	2.33	4	2.5	2.25	2	3.75	3.25	1.33	2.67	4	2.5	3	2.5	3.5	3.25	3.33
38	4.67	2.33	4.5	5	4.5	5	4.5	4	4.67	2	4.5	5	5	5.75	5	4	4.67	2	4.5	5	5	5.25	5	4
39	6.33	3	3.5	3	4	5.25	4.25	3.67	6.67	3.33	4.5	5.25	4.5	4	5	4	7	2.67	5.75	6	6	6.5	6	4.67
40	4	4.33	4	3.75	4.5	5	4.25	3.67	5	3.33	4.25	3.25	4	4.75	4.75	4.33	5	3.67	4.25	3.5	4	4.5	5	4.33
41	5	1	6.5	4.25	6	7	7	7	5	1	6.75	4	6.75	7	7	7	5	1	6.75	5.5	7	7	7	7
42	3	1	4.25	3	4.5	4.75	4.25	2.67	3	1	4.5	3.5	4.75	4.5	4.5	3	2.33	1	4.25	4	4.5	4.75	4.5	2.67
43	5	2	5.25	4.25	4	7	4	5.33	5	2	5.25	5.75	4	6.75	4	5.67	5.67	2	6	6	4.75	7	4	5.67
44	6.67	1	6.25	6.75	6.5	7	7	6	7	1	6.5	7	6.75	7	7	6.33	7	1	7	7	7	7	7	7
45	6.33	2	5	3.75	6.25	7	7	4	6	2.33	5.5	4.5	6.5	7	7	5	6.33	1	5.75	5	7	7	7	5
46	6.67	1.33	5.5	5.25	5	6	5	5.67	7	1.33	5.25	5.75	5.75	6.25	5.25	6.33	7	1	6.75	6.5	5.5	5.75	5.5	6.33
47	4.67	2.33	3	4.25	4.25	6	4.25	3.67	4.33	1.67	3.5	4.5	4.25	5.25	4.75	3.33	6	1	4.5	4.5	4.5	5.5	5	4.33
48	4.33	3.33	3.5	3.5	4.25	4	4.5	4	4.33	3.67	3	3.5	4.25	4.25	4.25	3	4.33	3	4	4.75	4.5	4.5	4.25	4.33
49	2.33	4.33	3	2.25	2	3.75	4	2	2.33	3	3.5	3	2.25	4	3	2	2.33	2.33	2.25	3	2.75	2.75	3.75	2.33
50	4	2	4	3	3.25	5.75	3.25	2.33	3.67	2.33	4.5	3	3.5	5.75	3.5	2	3	2.33	4.5	3.5	3.75	5.75	3.25	2
51	4.33	4	3.5	2.75	4.25	5.75	5	2.67	4.33	4	3.75	3.75	4.5	5.5	5.25	2	4.33	4	4	3.75	4.75	5	4.75	3
52	7	1	5	5.75	4.75	5.25	4.75	6.33	7	1	5.25	5.25	4.5	5.5	5	5.67	7	1	5	4.5	4.5	5.25	5.5	5.67
53	6.33	4	5.5	5.5	6.25	7	6.75	6.67	7	2.67	5	5.5	5.5	7	6.5	5.67	7	1	5.5	6	5.5	6.75	6.75	7
54	4.33	1	6.5	4.5	6.75	6	5.75	5	7	1	5.75	6.75	6	6.5	6.75	6.67	1.33	6	1.75	2.75	1.75	2.5	1.75	1.67
55	3.67	2	4	4.25	5.75	6	6.25	2.33	4.33	2	4.25	5	5.75	6	6.25	2.33	4.67	1.67	5	5.75	5.75	6.25	6.25	2
56	4.67	1.67	5.25	3	5	6	4.75	3	6.67	1.33	6.25	4.75	6	6.25	4.5	4	4.67	1.33	4.75	3.75	5.75	6	4.25	3.33
57	7	2	6	3	6.25	7	7	6.67	7	1.67	6.25	3.75	7	7	7	6	7	1.33	5.75	4.25	7	7	7	6
58	6.67	1	4.5	4.5	5.75	5.75	5.5	6	6.33	1	4.25	4.5	5.75	6	4.75	5	6.67	1	4.5	4.25	5.75	5.5	5.75	6
59	6	1.67	5	5.75	7	6.5	6.75	4	5.67	1	5.75	6.75	7	6.75	7	3	6.33	1	7	6.5	6.5	7	7	3.33
60	6.67	1.67	4.5	4.75	7	7	7	5	6.67	1	7	5.75	7	7	7	5.67	7	1	6.25	5.75	7	7	7	5.33
61	5.67	1	5	5.25	5.75	5.75	5.75	4.67	5.33	1	5.75	5.75	5.5	5.75	5.5	4.67	6.33	1	6.25	6.25	5.75	6.25	5.75	6
62	6	2	5.25	4.75	5.25	6	5.75	5.33	5.67	2	5.75	4.75	5.5	6	5.25	5	6	2	6.25	5.75	5.75	6	6	5.33
63	6	3	4.5	4.75	5.25	5.5	6	4.67	5.33	3	4.5	4.75	5.5	5.75	5.75	4.67	6	3	5.25	4.75	5.75	5.75	6	5
64	5.67	1	4.75	4.25	5	6.25	5.5	5.33	5.67	1	5.25	3.75	5.5	6.25	5.5	5.33	5.67	1	5.25	4.5	5.25	6.25	5.5	5.33
65	7	1	6.25	6	6.25	6.75	6.5	7	7	1	6	5.5	7	6.75	6.75	6.67	7	1	5.75	6	6.75	6.75	6.75	7
66	5	1	5.5	4	4	6	4	4.67	5	1	4.75	5	4.25	4.25	4	4.67	5	1	5	5	4.5	4	4	4.67
67	4.67	3	4.25	4.25	4.25	5.25	4.75	4.33	4.33	3	4.25	4.25	4.25	5	4.25	3.33	5	3	5	4.25	4.25	5	4.75	4.33
68	4.67	3	3.75	3	4.25	4.75	4	4.33	4.67	3	4.25	3.5	4.75	5	5.25	4	4.67	2	4.25	4.25	4.5	5	5	4
69	4	3	2.75	2.75	2.75	2.5	3	3	4.33	2.33	4.75	5	4.75	4.25	4	5	4.33	3	3.75	4.5	4.5	3.75	4.5	4
70	6.33	2	6	5.5	6.5	6.75	6.25	6.33	6.67	1.67	5.75	5	6.25	6.75	5.75	5.67	6.33	1.33	5.5	5.25	6.75	6.75	6.25	6.33
71	2.67	3.67	3	2.75	3	3	2.5	1	3	4	2.75	2	4.5	5.25	4.5	1.67	3	2.33	3.75	4	4.5	5.5	4.75	1.67
72	2.67	1	3.5	3.75	5.25	5	5.5	1	4	1.33	3.75	2.25	5	3.75	4.5	1	3	1	3.5	2.75	4.5	4	5.5	1
73	4.67	2.33	4.25	4	4.75	5	4.25	3.33	5.67	2.33	5.25	3.25	5	4.75	4.75	4.67	5.67	1.33	5.25	5.5	5	5.5	5	5
74	5.33	1	6	5	3.75	6.25	4	4	6	1	4.75	6.25	4.5	6	5.25	4.33	5	1	6	5.25	4.75	7	3.75	3.67
75	6	1	5.25	4.75	4.75	4.5	6	4.67	6.33	1	5	5	4.25	4.5	5.75	5	6.33	1	5.25	5.25	4.5	4.75	5.75	4.67
76	5.67	1.33	3.5	3.5	4.75	6	7	6	5.67	1.67	3.75	3.25	4.75	6.5	6	6	5.67	1.67	3.25	3.75	4.75	5.75	6.75	6
77	5	2	4	4.5	4.25	4.5	4.25	4	6	1.33	4.75	5	4.5	4.75	4.75	5.33	6	1.67	4.25	5	4.75	5	5.25	5.33
78	7	1	6.75	7	6.5	6.75	7	5	7	1.67	6.5	6	6	6.5	6.25	5.33	7	1	6.5	6.25	7	6.75	6.75	5.33
79	4.67	1	5.5	5	5.25	6	5	5	4	1	4.5	4.5	5	5.75	5.25	4	4.67	1	5.5	5.25	6	4.5	5.25	4
80	6.33	1	6.25	5.75	6	6.25	6.25	5.67	5	1.67	4.75	4.75	5	6	5.75	2.67	6	1.33	5.75	6	5.5	6	6.25	4.67
81	6.33	1	4.75	6	6.25	6	6.5	5.33	6.67	1	5.75	5.75	5.25	7	7	7	6.33	1	4.5	5	5.5	5	7	5
82	3.67	2.67	4	3.75	6.25	6.75	5.75	2.33	2.33	2.33	3	5.25	6.5	6.75	3.75	2	1.33	4.33	4	3.5	6.75	6.5	5.25	1
83	7	1	6.75	7	6.25	6.5	6.25	5.33	6.67	1.67	5.25	3.5	4.75	6.5	5	4.33	6	2.67	6	5.75	5.75	6.5	5.5	4.33
84	5	3	4	4	5	5	5	4.33	5	2.67	3.25	4.5	5.25	5	4.75	4.33	5	3	3.75	4	5	5.25	5	4.33
85	4.67	1	5	4.25	5.25	5.5	5.25	4.67	4.67	1.67	4.75	3.75	5.25	5.5	5.5	4.33	5	1.33	4.5	4	5.25	6	5	4.33
86	6	1	5	4.5	5.5	5.75	4	4	5.33	3	4.75	4.5	4.5	5.5	4	4	4.67	2.67	4.75	4.5	4.5	5.5	4	4
87	5	2	5	5	4.25	4.75	5	4	5.67	2.67	3.75	3.5	4.75	5	4.5	4	5	2	4.75	5	4.75	4.5	4.5	4
88	5.33	2	5.5	4.25	5.5	6.25	5.25	4.67	5.67	2	4.25	3.25	4.75	6.75	5.5	5	5.67	2.33	5.75	3.75	5.75	7	5.5	6
89	6	1	5.5	6	6	7	7	6	6.33	1	5.5	5.5	6	7	6.25	5.67	6	1	4.5	5.75	6	7	6.75	5.67
90	4	1.67	3.5	3.75	4.5	5.5	4	2.67	5.33	1.33	3.75	5.25	6.5	6.5	4.75	4.67	6.67	2	3.5	3	4.25	6	3.5	3.67
91	7	1	4.5	4.75	6	5.75	6.5	7	6.33	1	4.5	4.25	5.75	5.5	5.5	6.67	6.67	1	4.5	4	5.75	5	5.5	6.67
92	6	1	6	4.75	5	5.25	5.75	6	6	1.67	4.25	4.5	4.5	6	3.5	5	6	1	5	5.5	5	5	2.75	6
93	6	2	6.25	5.5	6	6.75	6.25	4.67	6	2	6.75	5.5	5.75	6	6	5.33	6.67	1	6.25	6.25	6	6.75	6.5	4.67
94	5.67	1	4.75	4.5	4.75	5	5	4	5.67	1	4.75	5	4.75	5.25	5	4	5.67	1	4.75	4.75	4.75	5.5	5	3.67
95	5.33	4.33	5.25	4	4	5.25	5.25	4	4.67	3.67	4.75	5.25	5.25	5	4.5	6	4.67	2.67	4.75	4.75	4.25	4.75	5	5.33
96	6	1	4.5	4.5	4.75	5.25	5.75	4.33	6	1.33	4.75	4.5	4.5	5.75	5.75	4.67	5.67	1	5	4.5	5.25	5.75	5.75	4.67
97	7	1	7	7	7	7	7	7	7	1	6.25	6.25	6.75	7	7	6.67	7	1	7	6.75	6	7	7	7
98	6	1.33	5.75	5.5	6	6	6.25	5.67	5.67	1.67	5	4.75	5.25	6.25	6	5	5.67	1.67	5.75	5.5	5.25	6.25	6	5.67
99	6.67	1.33	5.5	3.75	5	6.75	5.25	6.67	5.67	1.33	4.75	3.75	3.75	5.75	3.75	5.67	6.33	1.33	5	3.5	4.5	6.25	4.5	5.33
100	4.67	3.33	3.75	4.25	4.5	5	5.75	4	5	3	3.5	4.75	4.75	5.5	5.5	4.33	4.67	3	3.5	3.5	4.5	5	5.25	4
101	5.67	2.33	3	3.25	3.75	4.25	4	4.67	5.67	2.33	3.5	3.5	3.75	3.25	3.75	4.33	6	2	3.5	3	3.75	4	4.25	4.67
102	4	2	3.75	3.75	4	4	4	3	5.33	2	5.25	4	4	4.75	4	4	5	2	4.5	4	4	4.5	4	3.33
103	6	1.67	5.75	6	6	7	5.5	4	6	1.33	5.5	6.75	6	7	5	3.67	6.67	2	6.25	6.75	7	7	5.5	4.67
104	6	1.33	6.25	5.75	6	7	6.5	5.67	5.67	1	4.5	5.5	5.75	6.75	6	5.67	6	1	5.75	6	6.25	7	6.5	5.33
105	6.33	1	7	7	7	7	7	6	7	1	5.25	5.75	6	7	7	6	6	1	6.75	6.25	7	7	7	6
106	7	1	6.75	7	7	7	7	7	7	1	6.5	7	6.75	7	7	7	7	1	6.75	7	7	7	7	7
107	4	1	3.75	3.5	4.75	5.25	4.5	3.67	3.33	1	3	2.75	3	7	5	3.33	2.33	1	2.5	2.25	2.75	5.25	4.25	2
108	3.67	4	4.25	4	4	4.25	4	3	3.33	3.33	3.75	4	4	4.25	4	3	3.67	4	4.5	4.25	4	4.25	4	3
109	7	1.67	7	7	7	7	7	7	6.33	2	5.75	6	6.25	7	7	7	7	3	6	5.75	6.5	7	7	7
110	3.33	2.67	3	4	3.5	4.5	4	2.33	4.33	3	2	4.25	4	4.75	4	2.33	4.33	2.67	2.75	4.25	3.75	4.5	4	2.33
111	7	1	5.5	5.25	5.5	6	5.75	6.33	7	1	5.75	5	6.25	6	6	6	7	1	6.25	5.25	6.25	6.75	7	6.33
112	5.33	2	4.25	5	5	5	5	4.67	4.67	2.33	3	5	4.5	4.5	4.75	3.67	4.67	2	4.25	5.5	5	5	5	4.33
113	5.67	1.67	5.25	4.75	5.25	5.25	5.75	5	5.33	2	4.5	4.25	4.75	5.5	5.5	5	5.33	1.67	4.75	4.5	4.75	5.5	5.5	5
114	3.33	1.67	4.5	1.5	1	5	3	3.67	4	1.67	4.75	1.25	2.25	5	3	3	3.33	1.67	4.5	1.25	2.5	4.5	3.25	3.67
115	6.67	1	6.75	7	7	7	7	5.67	6.67	2	6.5	6.75	6.5	7	7	5.33	6.67	1	6.75	7	7	7	7	5.67
116	5	1	5.75	6.25	6.25	6.25	7	4.33	5.67	1	5	6.5	6.25	6.25	7	4.67	6	1	5.5	6.5	6.75	6.25	7	4.33
117	6.33	1	5.25	6	6.5	6.5	6.75	5	5.67	1	3.75	3.5	5.25	6.5	6.25	5	6.33	1	4	4.75	6.25	6.75	6	5
118	6.33	1	6.75	7	6.5	7	7	5.33	5	2.33	4.75	5	5	5	5	4	5.33	1	5.25	5.75	5.75	6.25	6	4.67
119	7	1	5.25	4.5	5	6.25	5	5	6.33	1.67	4.5	3.75	5	6.25	4.5	4.33	7	1	5.5	4.75	5	6.25	5.25	4.67
120	3.67	3.33	3	3.75	4	4	4	2	4.33	3.33	3	3.75	4.75	4.25	4	3	4	3.33	3.5	3.5	4	4	4	2
121	6.33	1	5.5	5.5	6	6.5	7	5.33	6.67	1	6.25	6.25	6.75	6.75	7	6.33	7	1	6.75	7	7	6.75	7	5.67
122	4	4	5.25	5.5	5.5	5.75	4.75	4	3.33	3.67	4.5	5	5.25	5	4.75	4	4	3.67	5.25	5.25	5.25	5.25	5	4
123	4.67	3.33	3.75	5.5	5.5	5.5	5.25	5	4	2.67	3.5	4.5	4.75	4.75	4.75	4.67	3.67	3.33	4	4.25	4.5	4.75	4.25	4.33
124	4	3	3	3.75	4	4	4	3.67	5	3	3.5	3.5	3.75	4	4	4	4	3	3	2.75	4	3.25	3	4
125	5	2.67	4.75	4.75	4.5	4.75	5	5	5	2.33	4.25	5.25	4.75	4.75	5.25	5	6.33	1.33	5.5	6	6.25	5.75	6.5	5.67
126	7	1	5	4.25	3.75	6.5	5.5	6.67	6.33	1	4.5	5.5	3.5	6.25	5.5	6	7	1	5.75	5.5	4.75	7	5.25	7
127	5	3	5	5	5.25	5.75	5.5	4	5.33	3.67	4.25	5	5	5.25	4.5	3.67	5.67	3.33	4.75	4.75	4.5	5.25	5.75	4.33
128	6	1	4.75	5.25	5.25	5.75	6	6.67	6.33	1	5.25	3.5	4.25	6	6	6.67	6	1	4.75	5.25	5.25	5.75	5	6.33
129	7	1	6.5	6.75	6.75	7	7	6.33	6.67	1	5.5	6.25	6.25	7	7	5.67	7	1	5.75	6.75	7	7	7	6.33
130	5	1.67	4.5	4	4.25	5	4	5	3.67	2.33	3.75	3	4.5	5.25	3.5	4.33	5	2	4.75	4	3.75	5	4.75	5
131	3.67	3	3.5	4	4.75	5.25	4.25	2.67	3.33	3.33	4	3.75	4.25	5.5	4.25	2.67	3.67	2.67	3.25	3.75	4.75	5.25	4.25	2.67
132	5	3.33	3.5	4.25	4.25	4.5	3.75	4	4.67	3.33	4	4	3.5	3.5	3	3	4	4.33	3.25	3.75	3	2.75	3	4.33
133	7	1	6.5	7	7	7	7	6	7	1	6.75	6.75	6.75	6.75	7	6	7	1	7	6.75	7	7	7	6
134	2.67	3	2.75	3.25	3	4	3.5	3	4.67	2.33	5.25	5.25	5	4.5	4.75	3.67	3.33	3	3	3.75	4.75	4.5	4	3.33
135	6	1	6.5	6.5	7	7	7	7	6	1	6.5	5.75	6.25	7	7	7	6	1	6.5	6.75	6.5	7	7	7
136	4.67	2.33	3.5	3.25	3.25	4	4.75	3.67	2.33	4	1.75	3.25	2.5	4.25	3	1.67	3	3	2.5	2.25	2.75	3.5	2.75	1.67
137	5.33	2	4.5	5.25	5	5	5	4.67	5.33	2	4.25	5.25	4.75	5.25	4.75	5	5.33	2	4.5	5.25	5	4.75	5	4.67
138	7	1	7	7	7	7	7	7	7	1	7	4.5	5.25	7	7	7	7	1	7	7	7	7	7	7
139	4.33	1.67	4.25	3	4.5	4.75	4.75	3	4.67	1.67	4.25	3.5	4.25	4.75	4.5	3	4.67	2.33	3	2	5	6	5	3.67
140	1	3.33	1.75	1.25	4	6.25	4.75	1	1	3.67	1.75	1.75	4.75	6.25	4	1	1	5	2	2.5	3.25	6.25	4.5	1
141	5.33	1	6	6	6.25	6	6.25	6.33	4	1.33	5	5	5.5	4.5	5.25	6	5.67	1	5.25	5.75	5.25	6	6.25	6
142	6	1	5.25	3.75	5.75	5.5	5.25	3.67	5.33	1	4.25	3.5	4.75	4.75	4.75	2.67	5.33	1	4.25	2.75	4.5	5.5	4.5	3.67
143	4.67	2	4	3.75	4.75	5.75	4	3.67	3.33	2	3.25	3	4	5.75	2.5	2.33	3	2	3	2	4.5	5.5	2.25	2
144	6	2	5	4.5	6	6	6	4.67	6	2	5	4.5	6	6	6	4	6	2	5	4.5	6	6	6	5.33
145	5.33	1	5	5.75	5.25	6.75	6.5	5.33	6.67	1	6	6.75	6.5	7	7	6	6.67	1	4.75	4.5	5	6.75	5	4.67
146	4.67	2.33	3.25	4.25	4.5	4.5	4	3	3.67	2.67	3.25	4.5	4	4.25	4	2	6.33	1.67	3.5	3.75	4.5	5.25	4	5.33
147	5	1.33	5	5.5	4.75	4.75	5.5	5	4.67	1.33	5	5.25	4.75	4.75	5	4	5	1.67	4.5	5.5	4.75	4.75	5.25	4.67
148	4.33	2.33	4.25	3.75	4.5	4.75	5.25	4	4.67	2	4.5	5	4.75	4.5	5.25	4.33	5.33	3	4.25	3.5	4.75	5.5	4.5	4
149	4.67	1	4.25	3.5	3.5	5	4	4	5	1	4.75	4.25	4.25	5.25	4.75	4.33	5	1	4.5	4.5	4.25	5.75	5	4.33
150	3.67	1	2.75	2.75	3.75	4	4	2	3.33	1	4	4	3.75	4	4.25	3.33	3.33	1	2.5	2.5	3.25	5	3.75	2.33
151	6	1.67	4.75	5.25	5.75	6	6	5.67	6	2	5	5.75	5.75	6	6	6	6	1.67	4.5	5.5	4.75	6	6	5
152	6.67	1	5.75	5.25	5	5.5	4.75	6	6.33	1	5.5	5.5	5.25	5.5	4.75	6	6.67	1	5.75	4.75	4.75	5.25	5	6
153	5	2.33	4.75	4.75	4	5.25	5	5.67	5.33	2	4.75	5	4.75	5.75	5	5.67	5.67	2.67	4.25	5	4	5.25	5.25	5.33
154	4.67	1.67	5.25	3.5	4.25	5.5	3.75	3.33	4.67	1.33	5	4	4.25	5.5	4	3.67	4.33	1.67	4.75	2.75	4.25	5.5	3.75	3
155	4	2	3.25	3	3.5	5	3.75	3	2.33	2.67	2.25	3	2.5	3.75	3.5	2	4.67	1.33	4.25	4.5	4.5	6.25	4.75	4.33
156	4	3	3.75	3.5	3.75	4	4	3.33	4	3	4	3.5	3.75	4	3.75	3.33	4.33	3	3.75	3.5	3.75	4.25	3.5	3.33
157	3.67	2.67	1.5	2	3.25	4	4	1	4	2.33	2	2.5	3.5	4.25	4	1	4.33	2.67	2	1.5	3	3.5	4	1
158	6.67	1	6.75	6.75	6.75	7	7	6	6.67	1	6.75	7	6.75	7	7	6	6.67	1	6	6.75	6.75	7	7	6
159	6.67	1.33	5	3.5	4.75	6.5	4.5	4	6.33	1.33	5	3.5	4.5	6.5	4.75	4	6.33	1.33	4.75	3	3.75	6.25	4.75	3.67
160	6	2.67	4.5	5	4.75	5.25	4.75	5	6	2.33	4.25	4.5	5	5.25	4.75	5.33	6	2	4	4.25	5	5.25	4.75	5.33
161	5	2	4.75	4.75	5	5.5	5	4	5	2	4.75	4.75	5	5.25	5	3	5	1.67	4.75	4	5	5.25	5	4
162	5	3	3.25	4	5.25	5	5.75	3.33	4	3	3.5	3.75	5	5.75	3.5	3	3.67	2.67	2.25	2.5	4.75	6	5.5	3
163	4.67	2	5	4.75	5	4.25	5.25	5	4	3.33	3.75	3.75	3.75	3.75	4.25	4	5.67	2.33	4.75	4.5	4.75	5	5.5	4.67
164	5.33	1.67	3.75	3	5	5.5	5	3.33	5.33	1.33	3.75	2.75	5	6.25	4.25	2.67	5.33	2.33	4.25	2.5	4.5	5.75	5	4.33
165	5	2	4	3.5	3.5	5.75	7	5	5	2	3.5	3.25	3.25	7	5.25	5	5	2	3.75	3.75	3	7	5.5	5
166	4.33	1.67	2.5	2.5	4.75	5.75	4.75	2.67	4.67	2	3.25	2.5	4.5	5.75	4.75	2	5	1.67	2.5	2.25	4.25	5.5	4.5	2.67
167	6	2.33	5	4.5	5.25	5.75	5	5.67	6	2.67	4.75	4.5	5	5.25	5	5.67	6	2.33	4.5	4.5	5.25	5.75	5.25	5.33
168	2.67	3	2.75	2.5	3.25	4	4.5	2.67	2.67	2.67	3.75	2.5	3.5	4.5	4.5	2.67	3.33	4	3.5	2	3.25	4.5	4.75	3
169	5.67	1	5	4.25	4	6.75	3.25	4	5.67	1	5	4.75	5	7	4	4.33	6	1	4.75	4.75	5	7	3.5	4.33
170	4	3.67	3.75	4	5	5.5	5.25	3	4	3	3.75	4	5	5.25	5.25	3	4.33	3.33	3.5	4	4.5	5.5	5.25	3
171	6	1.33	3.75	2.75	4.25	4.5	3	6	6	1.33	3.25	3	3.75	5	3.5	5.67	6.33	1.67	3.75	2.5	4	5.25	3.25	6
172	7	1	6	6.25	7	5.5	7	7	7	1	6.25	6.25	7	6.25	7	7	7	1	6.25	6.25	5.5	6.25	7	6
173	4	1	5	5	6	6.25	5.25	3.67	4	1	5.25	5.25	5.75	6.75	6	3.67	5	1	5.75	5.5	6.75	6.75	6.25	4.67
174	5.67	2	6	6	6	6	5.25	5	6	2	5.5	6	6	6	6	5.33	6	2	5	6	6	6.5	6	5
175	3	1	5	4.75	5.75	5.75	4.75	3	3	1	5	5.25	5.5	6	4.75	3	2.33	1	4	4.5	4.5	5	4.25	2.67
176	6.67	1.67	6.25	7	7	7	7	6.33	7	1.67	6.25	7	7	7	7	6.33	7	1.67	5.5	5.25	6.75	7	7	5.67
177	5	2	4.5	4.75	5.25	5	5	3	5	2	4.75	4.75	5	5	5	3	5	2	5	4.75	5	5.25	5	3
178	5.33	1	6.25	6	6	7	6	5.67	6.33	1	7	7	7	7	7	7	6	1	6.75	7	7	7	7	7
179	6.33	1	4.75	4.5	4.25	5.5	5.5	5.67	6.33	1	5.5	4.75	4.75	6	6	5.67	5.33	1	5	4.75	4.75	5.5	4.5	5.33
180	5	2.33	4	4.5	4.75	4.75	4.75	4.33	5	2	4.25	4.75	5.25	5.5	5	4.67	5.33	2.67	4	4	4.5	5.25	4.25	4.33
181	4.33	2.67	4.75	4.25	4.25	5.25	4.75	4.67	5	3	4.5	4.25	4.75	5	4.75	4.33	4.67	2.33	4.75	4	4.25	5.75	4.75	4.33
182	5.67	1	5.75	5.5	5	5	4.75	5	5	1	5	5	5	5	5	5	4.67	1	6.5	5.5	5.25	5	5	5.67
183	4	2.33	3	3.5	3.75	4	3.25	4	5	2	4	4.5	4.25	4.25	4.25	4.67	5	2	4.5	4.5	5	4.75	5.25	5.67
184	5	3.33	5	5	2.75	4.25	4.5	6	6	3.33	5.75	4.5	4	6.5	4.25	6	6	3.67	5	2.75	4.75	5	2.75	4.67
185	6.33	2.33	6.5	6	6.25	6.25	6.5	6	6	2.67	6	5.75	6.25	6	6	6.33	6	2.33	6	6.25	6.5	6.5	5.75	6
186	4	1.67	4.75	6	6	6	6	2.33	3.67	1.33	5.5	6	6	6.25	6	2.33	4.67	3	4.5	5	5.25	6	6	2.67
187	6	1	4.5	4.5	5.5	6.25	6.25	6	6.67	1	5.25	5.25	6.25	6.75	7	6	5	1	4.5	4.75	5	6.75	6.75	5.67
188	5.33	1	5	5	4.5	5.5	4.5	5.33	4	3	3.5	4	4.5	4.75	4.25	4	5	2	4.75	4	4	5.5	4.25	4.33
189	7	1	6.5	6.25	6	7	7	7	7	1	7	6.25	6	7	7	7	7	1	6.5	6.25	5.25	6.5	7	7
190	2.33	6	4	3.25	4	4.75	5	1	3.67	5	3.75	3.5	5	7	7	1.67	3.33	5	4.25	3.25	5	7	7	2
191	6.33	1	4.75	4	4.5	5	5	3.67	6.33	1	4.25	4.25	4.75	5	5	3.33	6.33	1	5	4.25	4.5	5.25	4.75	4
192	7	1	4.75	4	4	4	4.75	7	7	1	4.25	4	4	4	4.25	7	7	1	4.75	4.5	4	4.5	4.25	7
193	4.67	1.67	5.25	5.25	5.5	6.25	6	4.33	6	1.67	6	5.75	6	6.25	6	4.33	5.67	1.67	4	4.75	5.75	6	5.75	4.33
194	5.33	1.33	5.25	5.25	5.25	5.25	4.75	5	4.67	2.67	4.75	4	4	4.5	4	4	5.67	2.33	4.75	5	4.25	4.75	4.75	5.33
195	5	2	5	5.75	7	7	7	6	6	2	5	5	5.75	6.25	6	6.33	6	2	3.75	3.25	4.75	7	7	7
196	5	3	4.75	5	4	4.75	5	3.67	5	3	4.75	5	4.25	4.75	5	3.67	5	3	4.75	4.25	4.25	4.75	5	4.33
197	6	2	4	4	4.75	5.5	5	4.67	6	2	4	3.75	4.75	5	5	4.67	6	2	4.75	4	5.25	5.75	5.25	4.33
198	5	1.67	4	3.5	3.75	5.25	4.75	5.33	3	3.33	3.25	3	3.25	4.25	3.25	2.67	5	2.67	4.75	3.5	4	5.25	4.75	4.67
199	4	3.33	3.75	4.5	4.5	5.25	4.5	2	4.33	3	3.5	4.25	4.5	5.25	4.5	2	3.67	4	3.5	4.5	4.5	5.25	5	2
200	5	1	4	3.5	4.75	5	5.25	4.67	4.33	1.67	4	3.5	4.75	5.25	5.5	3.67	5.33	1.33	5	3.75	4.75	5.75	5.5	4.33
201	5.33	1	5.5	2.75	4.5	5.5	4.75	4.67	5.33	1	4.75	2.75	4.75	5.25	5	4.67	5.33	1	5.25	3	4	5.75	5.25	4.67
202	3.67	1	3.5	3	6	7	7	3.33	4	1	6.25	3.75	4.25	7	7	3.67	4.67	1	3	1.75	3.5	7	7	5
203	5	2.67	4.5	5.75	4.75	5.75	6	4.67	5.33	2.67	5	5.5	5.25	5.25	6	4.67	5.67	3	3.75	5.25	5	5	6	4.33
204	6	1	3.5	2.75	4	4.75	4	4.67	6	1	3	2.75	4	4.75	4	5	6	1	4	2.75	4	4.5	4	5.33
205	5.33	2.67	5.5	5.75	6	5.75	6	5.33	6	6	5.25	5.75	6.25	6.25	6	5.33	7	2.67	5	4	5.75	6.5	6	5
206	3	3	3.25	2.25	3.5	4.5	3.5	3.33	4.67	1.67	4.5	3.75	3.25	4.75	4	4.33	5.33	1.33	4.75	3	4.25	4.25	3.25	5
207	5.67	2.33	4.25	3.25	5	4.25	4.5	4.33	5.33	2.33	4.25	3.75	5	3.75	4.75	4.33	5	1.67	4	3.25	4.5	4.75	5	4.33
208	7	1	6	5.25	4.5	6.25	6.25	6	7	1	6	5.75	5.25	6	6	6	6	2	5	4.5	4.5	6	4.75	5
209	4.67	3.33	3.25	3.5	4.25	4.5	4	4	4.33	3.33	3.25	3.25	4.25	4.5	4	4	4.67	3.33	3.25	3.5	4.75	5.25	4	4
210	7	3	5.25	5.75	5.5	6	6	6	7	1	7	7	7	7	7	7	7	1	5	7	6.25	7	7	7
211	3.33	2.33	4	3.5	3.75	5.25	3.5	2.33	3	2	3.5	4.5	3.75	4.75	4	2.33	4	1.33	3.5	4.5	4.5	5.25	3.5	2.67
212	3.67	3.67	3.25	3.25	3.5	4.25	3.75	3	3.67	3.33	3.75	3.25	3.75	4	3.75	3	4	3.33	3.5	3.25	4.25	4.25	4.25	3
213	6.33	1	5.75	6	5.5	4.5	4.5	5.33	6.33	1	5.75	6	5.5	4.75	4.5	5	6.33	1	5.75	6.25	5.5	5.75	4.25	5
214	5.67	1.33	5	4.25	5.25	6.75	5.25	5	4.33	2	4.75	4.25	5.75	6.25	4.25	4.5	5.33	1.33	4.25	4.25	5.75	6.5	5.25	5
215	3	3.33	3.5	3.75	3.75	4.25	3.75	3.33	3.33	3.67	3.5	3.75	4.5	4	4	3.83	3	3.67	3.75	3.5	3.75	3.75	3.5	4.33
216	6	3	4.5	4.25	6	6.25	6	4.67	5.67	3	4	5	7	7	7	4.17	5.67	3	4.5	4.75	7	7	7	4.67
217	5.33	2.67	3	2	2	4	4.5	3.33	5.67	3	3.25	2.5	2.25	5.75	6.25	4.17	5.67	3	2.5	2.75	2	4.5	5.5	3.67
218	7	2.67	5.75	7	5.5	7	6.25	5.33	5.33	2.67	5.5	5.25	5	7	7	3.5	7	3	5.5	7	6.75	6.25	6.5	3.67
219	7	1.33	5.5	5.5	5.5	7	4.5	5	6.33	1	5.75	5.25	4.75	6	5.25	4.67	6.67	1	5.75	5.75	5	6.5	4.75	5
220	4	1	4	3.5	4.5	5	4	3.33	4	1	3.75	3.5	4.5	4.5	4	4.5	4	1	3.5	3.5	4	5	4	3
221	6	1.33	5	5.25	6	7	6.25	5.33	6.33	1.33	6.25	5.75	6	6.75	6.75	4.33	6	1.33	6.25	5.5	5.5	6.5	6.5	5.67
222	1	5.33	2	1.25	2.5	3.75	4.25	1	1.33	5	2.25	1.5	4.25	4.5	5	3.33	1.33	5	2	1.5	4.25	5	4.25	1
223	4.33	4	3.5	3.5	3.75	3.5	3.5	4	4	4.33	4	4	4.5	4.25	4.75	2.83	3.33	3	3.5	4	3.75	4.25	3.75	4.33
224	6	2	5.5	5.75	5.5	5.75	5.75	5.33	6	2	5.25	5.25	5.5	5.75	6	4.83	6	2	5.75	6	5.75	6	6	5
225	7	1	6.25	6	6.5	6.75	6	7	7	1	6.25	6	6.5	7	6	6	6	1	6.25	6	6.75	7	6	6
226	6	1	5.25	4.5	4.5	5.75	5.25	5	6	1	4.75	4.75	4.75	5.25	5	5.83	6	1	4.75	5	4.75	5.75	5	4.67
227	5.67	1	4.5	4.25	4.75	5.5	4.75	3.67	6.33	1	4	4	5.25	5.25	4.5	3.83	6	1	4.25	4	5	5.25	4.25	3
228	6.67	1	5.75	5.75	6.25	6.25	6.75	5	5.33	1	5	5.25	5.25	5.5	5.25	3.83	5.67	1	5.25	4.75	5.75	5.5	5.5	4.33
229	6.33	1	5.75	5.25	6.25	6.25	5.75	4.33	6	1	5.25	5	5.75	6.25	5.75	4.83	6	1	5	4.75	5.75	5.5	5.5	4
230	5.33	1.67	3.5	5	3.5	4.25	4.25	5.67	6	1	4.5	5.25	4.75	4.5	5.25	5.17	5.67	1.33	4.5	5	3.5	4.25	4.75	6
231	6	1	5.5	5	4.75	6.75	6.5	4.67	6	1	6.25	6.5	5.25	6.75	6.5	5.17	6	1	6.5	5.25	5	6.25	6.5	5
232	5.33	2.67	4.25	3.5	4.25	5.5	4	4	5	2	5.25	5	5.75	6	5.5	4.83	3.67	3.67	3.5	2.5	3.25	4.75	3.25	3
233	4.33	2	2.75	3.75	3.75	5	4	4.33	4	1.67	4	4.25	4	4.75	4.25	4.33	4.67	1.67	3.25	4.5	4.5	5.5	4.5	4
234	7	1	4.75	3.25	4.25	6.25	4	5.67	7	1.33	5.25	3	2.75	7	4.5	4.5	7	1	5.25	3	3.75	7	4.5	5.67
235	7	1	5.75	4.25	5.75	6	5.5	6.33	6	1	5.25	5	5.25	5.75	5	6	6	1	5.5	4.75	5.25	5.5	4.75	7
236	4.33	1.67	3.5	3.75	3.75	6.75	5.75	5.33	4.33	1.67	4.75	4	3.5	6.75	5.25	6.17	4.33	1.67	4.25	3.75	3.5	6.75	5.25	5.33
237	6	1	4.25	2.25	3.25	3.5	4	5	6	2	4.25	2.5	3.5	4.5	4.75	5	5.33	2.33	4.25	2.25	3.5	4.75	4.25	5
238	6.33	1.33	4	3.5	4.75	4.75	3.75	4.67	6.33	1.33	4.5	4.75	4.75	5	4.5	5.33	6.33	1.33	4.75	5.25	4.25	4.75	4	5.33
239	5	4.33	4.75	4.25	5	5.25	5	5	5	3	4.25	5	4.5	5	5	5.33	4.33	3	4.75	5	5	5	5	5
240	5.33	3.67	3	2.25	4.75	7	5.75	2.67	6	3	3	3.25	5	6	5.25	3.5	5.67	3.33	3.5	3.75	5.25	6	5.5	2.33
241	5.67	2.33	3.5	5	4.5	6.25	4.75	4.67	6.33	1.33	4	5.5	5.25	6.25	4.75	3.67	6.33	1.67	5	6.25	5.5	6.5	4.75	4.67
242	6	1.33	2.25	2.25	4.5	6.75	3.5	4	6	1	5	4.75	5.5	5.25	4.25	4.83	6.33	1	5	4.25	5.25	6	4.25	4.33
243	6	1.33	4	5.75	6.5	6.5	6	6	7	1	6.5	6.5	6.75	7	6.25	5.17	6.67	1	6	6.5	6.75	6.75	6.5	6
244	6	2	5.25	4.25	4.75	6	4	5.33	6	2	5	4.25	4.25	5.25	4	5.83	6	2	5.25	5.25	4.75	5.25	4.5	6
245	4.33	2.67	4.5	4.25	5.25	5.25	5.5	4	5	2	4.75	4.5	5.5	5.25	5.75	5.33	4.67	2.67	4.75	4.25	5.25	5.25	5.75	4.67
246	6	1	5.5	5	5.25	6	6	5.33	6	1.67	5	5	5.25	5.25	5	4.33	7	1.33	5.75	5.75	6	5.5	6.5	4.67
247	3.67	3	4.5	4.25	2.75	5.75	4	2.33	3.33	3	3.75	3.75	3.25	4.25	4.25	3	4	3	4.25	3.25	2.75	5	4	2.33
248	6.33	2.33	5.25	7	7	6.75	7	5.67	7	1	7	7	6.75	7	7	3.83	7	3	6.25	6.75	7	7	7	5.67
249	5	1.33	4.5	5.5	4.5	6.25	4.75	4.67	5.67	1	5.25	5.75	5.5	7	5	5.17	6.33	1	5.25	5.5	5.25	6.75	5.5	4.67
250	5.67	2	5	5.25	5	6	6	4.67	6	1	5.5	6	5.75	6	6	4.67	6	1.67	5	6	5.25	5.5	5.5	4.33
251	5.67	1.33	2.25	3.75	4.5	4.5	3.5	4	7	1	4	4.75	4.75	5	5.25	5.33	6.33	1.33	3.5	4	4.25	4.5	3.5	5
252	5.67	3	2.5	4.75	5	6	5.5	5.33	5.67	2	5.75	5.5	5.75	5.5	5.75	5.5	5.67	2.33	5.5	5.5	6	6	6.5	5.67
253	1.67	4.33	2.5	4.25	4.75	5.5	3.75	1.33	1	5	1.75	4	4.75	5.75	4.25	3	2.67	4.33	2.25	4.25	4.5	5.75	5	1.33
254	6	1	4	4.5	4.25	6.75	6.5	6	6.67	1	4.5	4.5	5.5	6.75	7	3.33	6.33	1	4.75	4	5.5	6.75	6.5	6
255	7	2	5	3.25	5	5.25	5.75	4.33	5.33	3	5.5	5.5	5.75	6.25	5	5	7	1.67	4.75	5	5.5	6.25	6	4.67
256	7	1	6.25	6	5.5	6.25	6.25	7	6.67	1	6	5.25	4.5	6	6.25	5.67	6.67	1	6	6	5	6	6	6.67
257	4.33	2	5.5	5.5	5.25	5.25	6	6	4.67	2	6	6	6	6	6	6.17	4.33	2	6	6	6	6	6	6
258	6	2	4.5	4.5	4.5	4.5	4.5	5.67	6	1.67	4.25	4.5	4.25	4.5	4.25	5.5	7	1	4	4.75	4.5	5	4.5	6.33
259	7	1	5.75	6	5.75	7	7	6	7	1	5.5	5.5	5.75	6.75	7	5.67	7	1	6	6.25	5.75	7	7	5.67
260	5.67	4.33	4.25	4.25	4.75	4.75	5	4.33	5.67	2	5.5	4.5	4.25	4.75	4.75	5.17	4.67	3	4.75	5.25	5	5.5	4.5	4.67
261	4.67	1.67	3	3.25	4.5	5	4.5	3	5.67	1	4	3.75	4.25	5.25	4.25	4.17	6	1.67	4	3.75	5	4.75	4.75	3.67
262	7	1	4.5	5.5	4.5	5	5	5.67	7	1	5	5.25	4.25	5	5	5.17	7	1	5	5.25	4.25	5	5	6.67
263	5	3.67	2.5	4	5.75	6.25	4.75	2.67	5.33	2.33	6	5.75	6.25	5.75	5.5	5	2	5.33	2.25	4.5	4	5.5	2.75	1.67
264	7	1	5.75	6.5	6.75	7	7	6.33	7	1	7	7	7	7	7	5.17	7	1	6.75	7	7	7	7	7
265	4.67	3	4	4.75	4.75	4.75	5	4.33	4	3	3.75	5	4.25	4.5	5	5.5	4	3	3.5	4.5	4.5	5	5	4
266	6.33	1	5.5	4.25	5.25	7	7	5.67	6.33	1	5	4.5	5	7	5.75	4.67	6.33	1	5	4	4.75	7	5.5	5
267	6.67	1	5.25	6	6.25	6.5	7	6	7	1	5.25	5.75	6.25	6.75	7	5.83	7	1	5.25	5.75	6.25	6.75	7	6.33
268	4.33	1.33	4.25	3.25	4.25	6.25	6.75	2	3.67	1.33	4.75	4.25	5.5	6.75	6.25	4	5	1	6	3.25	6.25	6	6.75	2
269	5.67	1.33	4	2.75	3.75	5.5	5.75	4	5.67	1	5.25	4.75	5	5	6	2.83	5.67	1	5	5	5.25	5.25	6	4
270	6.33	1	6.25	5.75	4.75	6.75	5.25	6.33	6	1	6	6	4.5	6	5.5	5	6	1	5.75	5.25	5	6	5	6
271	5.33	1	6	5.25	6.5	6	6.5	4.33	5	1	6.5	6.5	6	5.75	6	5.33	5.33	1	6	6.5	6.25	6	6.5	4.67
272	7	1	3.5	5	4.5	6.5	4	4.67	7	1	6	6.25	4	5.5	4	5.33	7	1	6	6	4.5	6.25	4	5.67
273	3	1	3.75	4.75	5	6	5.25	2	2.33	1	4.75	5.5	5	5	4.75	4	2.67	1	4.5	5.5	6	6	4	2
274	4.67	2	4.5	4.25	5.25	6	6	3.67	5	2	4.25	4.5	5.5	6	6	2.67	5	2	4.5	4.25	5.5	6	6	3.67
275	2.33	2	4.25	3.5	6.5	7	6	1.33	2.67	2.67	4.75	4	6.75	7	6.25	2.33	4.33	1	4.75	3.5	6.5	7	7	1.67
276	5	1.33	4.5	3.5	4.25	5	3.75	3.67	5.67	2	4.25	3.5	3.5	4.75	3.25	2.5	5	2	4	3.5	3.5	4.25	3.25	3.67
277	5.67	1	5.5	6	5.5	6.25	7	4.67	6	1	5.5	6.5	6.5	6.25	6.75	4.5	6	1	5.5	6.25	5.5	6.25	7	5.33
278	3.67	2.67	3.75	4.5	3.75	5	5.5	4	4.33	2	5.75	5.75	5.5	6	6	5.33	4.33	2.33	5.5	5.25	5.25	5.75	5.75	5
279	6.33	1	5.75	5	4.5	6	4.25	5	6.33	1	5.5	4.75	4.25	5.5	4.25	4.83	6.33	1	5	4.75	4.5	6	4	5
280	6	1	5	4.25	6	6.75	5.5	7	4.33	3	4.25	3.75	4.5	6.25	5	3.67	5	1.67	5	4.25	4.75	6.25	5.25	5
281	3.67	2.33	2.5	1	1.5	5.25	1	2.67	2.67	1	1.75	1	1.5	4	1.25	2.33	3	2	1.75	1	1.75	4.25	1	1.67
282	6	2	4.25	5.75	6.25	4	6	5.33	6	1.67	5.25	6	6	4.75	6	3.17	6	1.67	4.25	6	6	4.25	6	5
283	4.33	2	4.5	5	4.75	5	5.5	4.67	4.33	3.33	4.5	4.75	5	4.75	4.5	4.67	4	3	4.5	4.25	4.5	4.5	4.5	4.33
284	5.33	2.67	4.25	5	6	6.75	6.25	4.67	4.67	3	4.5	4	5.25	6.25	6.25	4.17	5	3.33	4	5.25	5	5.25	5.75	4.33
285	5	1.67	4.5	4	4	4.75	4	4.67	6	1	5	6	5.25	5.75	5.25	4.83	5	1	5	4.75	4.25	5	5	5.67
286	6	2.67	6	6	6	6	6	6	6	4	6	6	6	6	6	6	6	4	6	6	6	6	6	6
287	4.67	2.33	3.5	4.25	4.75	5.25	3.25	3.33	3.67	3	4	5	5	4.5	4.25	4.67	4	2.67	3.75	4.75	4.75	5.25	4	3.33
288	6	2	4.75	2.75	4.75	6.25	6	5.33	6.67	2.33	3.75	3.75	4.25	6	6.75	4.5	6.33	2.33	4	3.75	4.75	7	6.25	6
289	3	3	4	4	3.5	6.25	6	3	3	3	4.25	4.25	4.5	4.5	5.25	4.83	3.33	3	4.5	4.75	5	6.75	5.25	2.33
290	2.67	1	2.5	4.5	4.5	5	4.5	1	3.33	1.33	3.5	4	5.25	6.75	4.5	2.67	2	1	2.25	4.75	4	4	3.5	1
291	5.33	2	4.25	4.25	5	5.5	6	4.67	4.67	2	3.5	2	3.75	5.25	4.5	2.5	4.67	2	4.75	4.25	5	5	5.75	3.67
292	5	2.67	4.25	4	4.25	5.5	5.25	5	5	2.33	4	4.75	5	5.25	5.5	4.33	6	2.33	5	5.5	5.5	5.5	5.75	6
293	5	2	4.5	4.75	4.5	6	5.5	5	5.33	2	4.5	5	4.75	7	5.25	5	6	2	5.75	6.25	5	7	7	6
294	3	3.33	4.25	4	4.5	4	4.25	3	3.67	4.33	4.25	4	5	3.75	4	4	3	3.67	3.5	3.5	3.75	3.75	4	3
295	5	1	6.75	5.75	6	6.25	5.25	4.67	6	1	4.75	5.25	6.25	7	7	4.5	5.33	1	5.75	5.75	6	6	6.25	5
296	5.33	1	1.5	2.25	1.75	1.75	1.25	3	5.33	1	4	1.75	3.75	1.5	1.5	4	5.33	1	2.25	2	2	2.25	1.25	2.33
297	6.67	1	6.25	6	6.5	6.75	6.5	6.33	6.67	1	6.5	6	6	6.75	6	4.17	6.67	1	6.25	6.25	6.75	6.5	6.75	6.33
298	5.67	1	5.25	4	5	6.75	6.75	6.33	6	1	5	4	4.75	7	7	6	6.33	1	5.5	4.25	5.5	7	7	5.67
299	5	1	5.5	5.25	6	6.75	6.25	6	5	1	5	4.5	5.25	7	6.25	5.5	7	1	6	5.75	6	6.75	6	6
300	5	4	4	4	4.25	4.25	4.25	4.33	5	4	4	4	3.75	4.5	4	4.67	4.33	4	4.25	4	4.25	4	4.25	4
301	4.33	1	5.25	6	6	6	6	4.33	4.33	1.33	5.25	5.75	6	6	6	4.33	4.33	1	5.5	6	6	6	6	4.33
302	4.67	1	4.75	5.5	5.5	5.25	6	3	3.33	2.33	2	1.5	3	4.5	2	3.17	4.67	1	4	4.75	5	5	5	3
303	5	2.67	3.25	3.5	4	3.25	3.75	4.67	5.67	2.33	2.75	2.25	3.25	5	4	2.83	5.33	2	3	4	4.5	5	3.75	4.33
304	6.33	2	4.5	4.25	4.5	6.25	6	4	5.67	2	4.25	3.25	4	6.5	5.75	4	6.67	2	4.5	4.25	4.75	6.25	5.5	4
305	5.33	1	5	4.75	5.5	5.5	4.5	4.33	6	2	5.25	4.5	4.5	5.75	4.5	4.33	6.67	1	5.75	6	5.75	5.75	5.75	4.33
306	5.33	1	3.5	3.25	2.75	4	3	3.33	5.33	1	4.5	3.25	3	3.25	2.25	4	5.33	1	3.75	2.75	3.25	2.75	3	3.33
307	6.33	1	4.75	4.5	4.5	4.75	4.75	4.67	7	1	4.75	4.5	4.5	4.75	4.5	4.33	7	1	5	5	4.5	4.75	4.5	5.33
308	7	1	6.25	6	5.75	6.5	5.75	6.33	7	1	6.5	6.25	6.5	6.25	5.75	5.83	7	1	7	6.25	6	6.25	6	6.33
309	6.33	1	6	5	5.5	6.75	5.25	5.33	6.33	1	5.25	3	6	6.75	4.5	5.67	6.33	1	6.25	5.25	6	7	4.75	5
310	6	2	3.5	1.75	1	3	1	5	6	1	4.5	2.5	1.25	2	1	5.17	6	2	3.5	2	2	3	2	5
311	6.33	1	5.75	3.75	6.25	5.5	6	6	6.33	1	5.75	3.75	6.25	5.5	6	5.67	6.33	1	5.75	3.75	6.25	5.5	6	6
312	5.33	1	6	5.75	5.5	5	5.25	6	4.67	1	4.75	4.75	5.25	5	5	5.5	5.67	2.67	6	5.75	5.25	5	5.5	6
313	6	3	4	4.75	2.75	4.5	2.25	4	7	1.33	4.5	4.25	3.75	4.25	3	4.83	6.33	1.33	4.75	6	4.25	4.75	2.75	4
314	5	1.67	4.25	5	5	5	5	5	5.67	1.67	4	4.25	5	5	5	4.17	5	1.67	4.5	5	5	5	5	5
315	6	2	6	6.75	6	6.25	6	5	5	3	5.25	4.5	5.75	6	6	4.17	5.67	2.33	6.5	6.25	5.75	6.25	6	5.33
316	6.67	1	5.5	6	5.75	6.25	6.25	6	6.33	1	5	4.5	5.75	6.75	6.75	5.33	6	1	5.75	6	5.5	7	5.75	6
317	4	3	3.5	3.5	4	4	4	4	4.33	3	3.5	2.75	3.75	4	4	5	3.67	3.33	3.75	4	4	4	4	4
318	2.33	3.67	2.5	1.5	2.25	3	1.75	1.33	4	3.33	2.5	1.75	2	3.25	4	3	5	1.33	4.25	5	5.25	5	5	2.67
319	6	1	5.5	4.5	4.5	7	4.5	5.33	6	1	5.5	4.5	3.25	7	4.5	3.67	6	1	5.5	4.75	4	7	4	5.33
320	5	1	5	3.25	3.25	5	4	4.33	6	1	5.5	3.5	3.25	4.75	4	4.83	5.67	1	5.25	4.25	4	5.5	4	4.33
321	7	1	6.25	6.25	6.5	6.75	7	6.33	7	1	6	5.25	5	6.75	7	5.33	7	1	6.25	6.5	6.75	6.75	7	6.33
322	6	1	5.25	5.5	6.5	7	5.75	6.33	6.33	1	5.25	5.75	6.5	7	5.75	6.67	7	1	6	6	7	7	5.75	7
323	7	1.67	3.5	3.5	5	6	5	6	7	1	3.5	4.5	4.5	5.5	5.25	6	7	1	4.25	5.5	5	6.25	5.75	5.67
324	5.67	1.33	4.5	4.75	4.75	5.75	5.75	5	6	2	4.75	3.75	5.5	6	5.75	5.17	6	1	4.25	4.5	5.25	6	6	5
325	7	1	5	4.5	4	5	5	6.67	6.67	1.33	5.5	4.75	4.25	6.25	3.75	5.67	6	1	5.5	4.5	5	6.25	6	7
326	2.67	4	2.25	2.75	3	3	5	2	2	4.67	2.25	2	2.5	3.75	4.5	4	2.33	3.67	3.5	3.25	4.25	3.75	5	2
327	5.33	1.33	4.75	5	5.5	5.75	6	5	5.67	1.33	4.25	5.25	5.75	6.25	6.25	3.17	5.67	1.33	4.25	5.5	5.5	6	5.5	5
328	5	1.67	4.75	4.5	4	4	4.25	4.33	6	2	4.75	5	4.75	5.5	5	4.5	5	1	5	5	5	5	5	4
329	4.67	1.67	3.75	4.25	3.5	4.5	3.75	4.33	5.33	2	3.25	4	4.25	4.75	3.75	4.67	5	1.67	3.75	4.5	4	4.5	4.5	4.33
330	5.33	2	4.75	5	4.75	4.25	4.5	5.33	5.33	3	4.5	5	5.25	4.75	5	4.33	5.67	2	5.5	5	5.5	4.75	4	5.33
331	7	1	4.25	5.25	6	5.75	6.75	7	6.67	2	4.75	4	4.5	6.25	6.25	5.33	6.67	1	4.5	5	5	6	6.75	7
332	6	1	4	4	4.5	4.75	3.75	4	6	1	4	4	4	4.5	3.75	5.33	6	1	4	4.25	4.75	4.5	3.75	4.67
333	6	1.33	5	5.5	4.5	6.5	5.5	3.33	5.67	1.33	4.75	4.25	4.25	6	4	4	6	1.33	5	5.25	4.75	5.5	5.25	3
334	5.33	2	4.75	3.75	4.5	5.5	4.25	3.33	5.67	2.33	5	4.5	5	5.25	4	4.17	5	2	4.25	3.5	4.5	5.5	4	3.67
335	6.33	1	3.5	2.5	4.5	5.5	5	5	6.33	3	3.25	2.5	4.25	4.75	5	4.5	5.33	1	1.75	3.5	3.75	5.5	5	4.33
336	4.67	2	4.75	4.5	4.75	5.5	4.75	4.67	5.33	2.33	4.75	4.5	5.25	5.75	5	4.67	4.67	2	5	4.5	4.75	5.25	4.75	4.67
337	5.67	1	5	4.5	4.5	6.75	5.5	3.67	6.67	1	4	3.75	4.25	6.75	6	4.17	5.33	1	3.5	3	4.5	6	4.25	3.67
338	3	2.33	2.25	2.25	2	2.25	2	2	3.33	3	2.75	2.5	2	3	2.75	2.67	2.33	2	2.5	2	2	3	2	2
339	4.67	1	3	1.5	3.75	7	5	3	3.67	1.33	2.25	1.25	2.5	6.25	5	2.5	5	1	4.75	2.5	4.5	6.75	5.25	3
340	6.33	1.33	4.75	5	5.75	7	5.75	3.67	6.33	1.67	4	2.75	4	7	4.25	3	6	1.67	4.25	4.5	5.75	7	4.5	3
341	5	5.33	4.25	5	5	5.75	5.25	4.67	5	5.33	4	3.25	4.75	5.5	5	3.5	5.33	5.33	4.5	4	4.75	5.75	5	4.33
342	7	1	6	5.75	6.25	7	6.25	7	6.67	1	5.5	6	5.75	6.5	6.5	5.67	7	1	6.5	5.75	6	7	6.25	7
343	4.33	1.67	4	3.75	4.25	4.25	4	4	4.67	1.67	4	3.75	4	4.25	4	5.33	4.33	1.67	4.25	4.25	4.25	4.25	4	3.67
344	6	1.33	4.5	5.25	4.75	7	5	5.33	7	1	5	5	5.25	7	4.5	5.33	6.33	1	5.25	5.5	5	7	5.25	5.67
345	2.67	4.33	2.75	3	3	3.25	2.75	2	5	3.33	3.25	3.75	4.5	5.75	4.75	5.33	4.33	3	4	4	4.75	5	4	3.33
346	5.67	1	4.5	5.5	5.75	6.75	6.25	4.67	5.33	1	4.5	5.25	4.5	6.75	6	4.17	5	1	5.25	5	5.5	7	6.25	4.67
347	6	1	5.5	4.75	4	6	4	6	6.33	1	5.25	4	4.75	6	4.25	5.5	7	1	6.5	4	4	5.25	5	7
348	5	1	4.5	4	4	4	4	4.33	6	1	5.25	4.5	4.25	4.25	3.75	5.33	5.33	1	5	4	4	4	4	4.33
349	7	1	6.5	6.25	6.5	7	7	7	7	1	7	6.75	6.25	7	7	5.67	7	1	7	7	7	7	7	7
350	7	1	5.5	6.5	6.5	6.5	7	5.67	7	1.33	5.5	5.75	6	6.5	7	6.33	7	1	5.5	6.75	6.5	6.5	7	6
351	1	7	1	1	1	1	1	1	1	7	1	1	1	2.5	1	3.33	1	7	1	1	1	1	1	7
352	6.67	1.33	5.5	5.5	6.5	7	6.25	4.67	6.33	1.33	5.25	5.5	6	6.25	6.5	2.67	6.33	1	5.25	6.5	6.25	6.75	7	5
353	4.33	3.33	3.25	3.75	3	3.75	4.25	4.33	3.67	3.33	3.75	4.25	4	4	4	3.67	4.33	4.67	3.75	4.25	4.25	3.5	4.5	4.33
354	5	2.33	5	4.25	6.5	6	5.75	4	3.67	3.67	4	4.5	5.5	6.25	4.5	2.67	3.67	5	3.75	5	5	4.75	4.75	3
355	5	2	4.75	4.5	5.75	5.5	6	5.33	4.67	2	4	4	5.5	5.5	5.75	3.5	5	2	4	4.75	5.75	5.5	6	5.33
356	5.67	1.67	4.25	4.5	4.5	4.75	4.75	4.67	5.67	1.67	4.75	4.5	4.5	4.5	4.5	4.67	5.33	1.33	4.5	5.5	4.25	4.75	4.5	4.67
357	5	3	4.5	4.25	4.5	5	4	4.33	4.67	3	4.5	4.25	4.75	5.25	4.25	4.33	5.33	3	4.5	4.25	4.5	5	4.25	4.33
358	4.67	3.33	4.5	4.25	5.25	6.5	5	4	4.67	4	4.5	4.5	4.75	6.75	4.75	4	4.33	3.67	5.25	4.5	5	6.5	5.75	4.33
359	3.67	1.67	3	2.25	1	5	2.25	5.33	3.67	1.33	3.25	2.25	1	7	2	4.33	4	1	4.5	2.75	1	7	2	5.33
360	6	1.33	4.75	4.5	5.25	5	5.25	5.67	6	1.33	5	4.25	5.25	5.25	5.25	5.33	6	1.33	5.5	4.25	5	5.5	5.25	5.33
361	4.67	1.67	4.5	3.75	4.5	6	5.25	4.33	6.33	1.67	5.5	5	5	6.75	6.25	5.67	6.33	1.67	5.5	4.75	5	6.75	6.25	5.67
362	5	2	4.75	5.75	5.75	5.5	6	4.67	4.67	2	4.75	5	5	5.75	5.25	5	4.33	2	4.5	5	4.5	5.25	5	4.67
363	4	2	4.75	3.25	5.5	6.25	6.25	4	4	2	4.75	3.25	5.5	6.25	6.25	4.33	4	2	4	4	5.5	6.25	6.25	4
364	5.67	1	5.25	5.5	5.25	6.5	5.25	6	5	1	5.75	5	5.25	6.5	5.25	5	5	1	4.5	6	4.75	6.5	5.75	6
365	4.33	1.33	4	4	4	4	4	2	4.33	1.33	4.25	4	4	4	4	4.17	4.67	1.33	4	3.75	3.75	4	4	2.67
366	4.33	4	4.25	3.75	4	4.25	4	2.67	4.33	4	4.25	3.75	4.25	4.25	4	3	4.33	4	4.25	3.75	4.25	4.75	4	3.67
367	6.67	2.67	4.75	4.25	4.5	6	6.25	4.67	6	2.67	5	3.75	4.25	5.5	5.75	4	6.67	3	5.25	3.25	4.75	5.5	4.75	4
368	4.33	1	3	3.25	4.25	6.75	4.75	3.67	5.67	1	4	3.75	4.25	7	5	4.33	5.33	1	4	4.25	4.25	6.5	4.25	4.67
369	6	1.33	3.25	2.75	4.5	5.75	5	5.33	6	2	4.25	3	3.25	4.5	4.75	4.83	7	2	4	2.5	4	6	5.75	6
370	6	1.33	4.25	4.5	4.5	6	5.5	6	5.67	1.33	4.75	5.25	4.5	5	5	5.67	5.67	1.67	4.25	5.5	4.5	5.75	5.75	5.67
371	5	2	5	5	5.25	5.5	4.75	5	5	2	4.5	5.25	5.25	5.5	4.5	5.5	5	2.33	3.75	4.75	4.75	5.25	4.75	5
372	5.67	1	5.25	7	5.75	7	7	4.67	5.67	1	5	6.75	5.5	7	7	4.83	5	1	4.75	6	4.75	7	7	4.33
373	3.33	2.67	3	3.25	3.25	2.75	2.75	2.33	3.67	3	2.75	3	3.5	3.75	3	3.33	4	5.33	3.75	3	3.25	4.5	4	3.33
374	6	2	6	5.75	5.75	6	5.75	5.33	5	2	5.25	4.5	5	5	5	3.33	6	2	5.25	4.75	5.75	6	6	5.67
375	7	1	6.5	7	7	6.75	7	7	6.67	1	6	6.75	5.5	7	7	4.83	5.67	1.33	4.25	5	4.75	7	6.75	4.33
376	7	1	5.75	6	7	6.25	6.5	4.33	6.67	1	5.5	6	6.5	6.25	6.25	5	7	1	6	5.75	6.75	6.25	6.75	4.67
377	4.67	2	4.25	4	5.5	4.5	4.5	4	4.33	2	4.5	4.5	5	5.25	4	4.5	4.33	2.33	4.25	4.25	4.75	5	4.25	4
378	5	1	3.25	2.5	5.25	6.25	4.5	5	5	1	3.25	2.5	5.25	6.25	4.5	4.5	5	1	3.25	2.5	5.25	6.25	4.5	5
379	3.33	2.33	3.25	4.25	4.5	5.25	3.5	3	3.33	2.67	4	4.75	4.5	5	3.75	4.17	3.33	2	4	3.5	3.75	5.5	4.25	3.67
380	4.33	2	5.25	5	5.25	5	5	3	4	2.33	5	5	4.75	6	5	3.67	4	2	4.75	4.5	4	5	4.5	4
381	5	1.33	4	2.5	3.75	4	4	4	5	1.33	4	2.5	3.25	4.25	4	4	5	1.33	4	2.75	3.75	4.25	4	4
382	4	3.33	4.75	3.25	4.25	5.25	4.75	3.33	4.33	3	3.75	2.5	4.25	5.5	4	3.33	6	1.67	4.25	2.75	5	6.5	5.5	4.67
383	7	1	7	7	7	7	7	5.67	7	1	6.25	7	7	7	7	4	6.67	1.33	6	7	6.75	7	7	5.33
384	3	2.67	2.75	3.5	3.5	3	4	3	2	4.33	2	2.25	2	2.75	2	3.33	3.67	2.67	3.25	5	4.75	4.75	3.5	2.67
385	5.33	2	4.25	5	5	4.75	4.75	4.67	5	2.33	3	3	3.25	2.75	3.25	2.67	5.33	2.33	3.75	5	4.5	4.25	4.5	4.67
386	4.67	1	4	4.5	7	7	7	2.67	4.67	1	4	4.25	6.75	7	7	2.83	5	1	3.5	4.25	6.75	7	7	2.33
387	5	1	4.25	3.75	4	4.75	3.75	5	5.33	1	4.5	3.75	4.25	4.75	3.5	2.83	6	1	6	4.5	3.75	4.75	4.25	4
388	7	1	6.25	4.75	6.25	5.5	7	5	7	1	6.25	6.5	6.25	5.5	7	4	7	1	6.25	6.5	6.25	5.5	7	5
389	4.67	3.33	4.25	4.5	4.75	5.25	5	4	4.67	3.67	4.25	4.75	4.75	5.25	5	4	4.67	3.67	3.75	4	4.75	5	5	4
390	5	1.33	5.25	5.25	5.25	6	5.75	5	5	1.33	4.75	4.75	5.25	5.75	5.75	4.5	5.33	2	4.75	4.25	4.5	5.75	5.5	4.67
391	4.67	1	4.25	4.75	4.75	5	5	4	4.67	1.33	4.25	4.5	4.75	4.75	5	4.5	4.67	1.67	3.75	4.25	4.5	5	4.5	4
392	6	1	5.75	6.5	6.75	6.75	7	6	5.67	1	5.75	6	6.25	6.25	6.5	5	5.67	1	5.25	5.25	5.75	6.25	6.75	6
393	2.67	3.33	3	3.5	4.75	5	5	2.67	2.67	3	2.75	3.5	4.75	5	5	4.17	2.67	3.67	2	3.25	3.5	5	5	2.33
394	6.33	1	4	3.25	4.75	7	5.25	6	6.33	1.33	3.5	3	4.5	6.75	4.75	4	6.33	1.33	4.5	3.75	4.25	6.75	5	5
395	5.33	1.33	4.5	5	4.75	5.75	5	4.67	5.33	1.33	4.5	5.5	5	6	5	5.17	6.33	1.67	4	5	4.5	5.75	5	5
396	6	1	5.75	6.75	4.75	6.25	4.5	5.33	7	1	6.25	5.75	4.5	5.5	6	5	7	1	6.25	7	7	7	7	5.67
397	1.67	3.67	1.5	1.75	2	2.5	2.75	1	2.67	4	1.75	1.25	2	3	4	3.17	3.67	3.67	2.75	2.25	3	4	4	2
398	4.33	3	3.25	3.25	4.5	4.75	5	3.33	4.67	3	3.75	3.5	4.25	5	5	2.17	4.67	3.33	3.5	3.5	4.25	5	5	3.33
399	3.33	1.33	3	2.25	3.75	5.5	4.5	1.67	2.67	1.67	2.75	3.5	2.75	5.25	4.25	2.67	2.33	2	1	1.75	3.25	5	3.5	1
400	6	1	5.25	6.25	6.75	6.25	6.5	6.33	4.33	2.67	3.75	3.5	4.5	5.5	4.5	2.33	3	2.67	3.25	3.75	4	6.25	5.5	2.33
401	4.67	1.67	4.5	4.5	4.75	4.75	4.75	4.33	4.67	1.67	4.5	4.25	5	4.75	5	3.5	5	1.67	4.5	4.5	5	5	4.5	4.33
402	5	1	3.75	3	3	3	3	5	5	1	4	3.25	3	3	3	4.67	6	1	3.25	2.5	2.25	4.75	4	5
403	6.33	1	5.75	5.75	5	6.25	6	7	6	1	5	4.5	4.25	5.5	5.25	6	5.33	1	4.5	4.5	3	4.5	6	7
404	6.67	1.33	5.25	3.5	5.5	7	7	5.33	6.33	1.33	5.25	4	5.25	7	7	6	6.67	2	3.5	3	4.75	7	6.5	4.33
405	6.67	1.67	5.25	3	5.25	6	6	4.67	6	2.33	4.5	2.5	4.5	5.75	5.75	4.67	7	1	6	3.75	5	6	6	5.33
406	5.33	2.67	5.25	4	4.75	5.25	5.25	4	4.33	2.33	4.25	3.25	4.25	5.25	6	3.83	6.33	2.33	5.25	4.25	4.75	5.25	6	5
407	4.67	1	6.25	6.5	6.5	7	7	6	5	1	7	7	6.5	7	7	4.83	5	1	6.75	7	6.75	6.75	6.75	6.33
408	4	3.33	3.25	3	4	4.25	3	3.33	5	3	4	4.75	5	5.25	5.25	5.67	4.33	3.33	4.5	3.75	4.5	5	4.25	4.67
409	5.67	1.67	3.75	3.75	3	4.75	4.75	6	5	2	4.25	3.25	4	4.5	4.75	5	5	2	4.5	4.75	3.75	4.75	5.5	5.67
410	6	2	5.25	5	5.5	5.5	5	5.33	2.33	5.33	2.75	1.75	3	4.5	3.5	3.5	5.33	2.33	3.5	2.75	3.75	5.75	4.75	4.33
411	5	3	4.75	5.25	5	5	5	4.67	5.33	3.33	3.75	4.25	4.25	4.75	4.75	3	4.67	4.33	3.75	3.75	4	4.75	4.25	4.33
412	6	1	5.5	6	6	6	6	6	5	1.33	4.25	3.5	5	5	5	4.5	5	1.33	5	3.25	5	5	5	5
413	6	1	3.25	3.5	3.75	4.5	3	5	6	1	3.25	3.5	4.25	4	3.75	5	6	1	3.75	3.5	4.25	4.25	3.5	5
414	3.67	3.67	4.5	4.25	5.25	6.25	5.25	4	4.33	4	4.25	3.5	4.5	6.75	4	4.17	4.33	3.33	4.25	4.75	4.75	6	4.25	3.67
415	6	1	5.25	5.25	5.5	5.75	6	5	6	2	5	5.25	5.25	5.75	5.5	4.17	6.33	2	4.5	4.25	4.75	5	5.5	4.67
416	6.33	1.33	6.75	7	6.75	6.5	7	6.67	6	2.33	6.5	6.25	6.75	7	6.75	5.83	5	1.67	5.5	5.5	4.75	5.5	5	5
417	3.67	1	3	2.25	3.75	4.5	4	1.67	4.33	1	4	1.75	3.75	5.25	4	4.17	5	1	3	1.75	4	5.25	4	1
418	4.67	1	6	6.75	6	7	5	5	4.67	1	5.75	6.75	5.5	7	5.25	3.33	4.67	1	5.25	5.25	3.5	7	5	4.67
419	5.33	2	5	4.5	4.75	5	5	4	5.33	2	4.5	4.5	4.25	5.25	5.25	4.5	6.33	2	4.75	4.5	3.75	6	4	4
420	2	4.33	2.25	3	4.5	4.5	4.5	1.67	2	4.33	1.75	2.5	3.75	5	3.75	3.5	4.33	4.67	2	4.25	4.25	4.25	4.25	1.67
421	4	2.33	3.75	5.25	4.25	5.5	4.5	2.33	4	2.33	3.5	5	4.25	5.5	4.25	3	4.33	2.67	2.75	4.5	3.5	4.75	4	3.33
422	6.67	1	5.25	6.25	5.25	5.25	5.75	4.67	7	1.33	5	4.75	5.5	5.5	5	4	6.67	1	5.5	6	5.5	5.25	4	4.33
423	3	3.33	4.5	4.25	3	4.75	3.75	3	3	3.67	4.25	4.25	3	4.75	3.25	4	3	4	3.5	2.75	3.25	4.75	3.75	3
424	7	1	6	6	6.75	6.25	6.75	7	7	1	6.5	6.25	6.25	7	7	5	7	1	7	6	6.5	7	7	7
425	4	2	3.5	4.25	4.25	5.25	5	3.33	4.33	1.67	3.25	4.75	4.25	5.5	5.5	5.17	3.67	3	3.25	4.75	4	6	4.75	3.33
426	5.33	1	5	5.5	4.75	5	5	5	5	1	5	4.75	4.5	5	4.75	4.17	5	1	4.75	4.75	4.75	5.5	4.25	4.67
427	3	4	3.25	3	3	4	3.75	3	3	4	3.5	3	3	4.75	4	4	3	4	3	2	2.25	5	4.5	2.67
428	5.67	2.33	5	5.5	6	6.25	6	5.67	5	2	5.5	5.5	6.25	6.5	6	4.33	5	2	4.25	4.75	5.25	6	6.25	5.67
429	5	4.33	4.5	4	5.5	5.75	6	5	5.33	4.67	5.5	5.25	4.5	5.75	5	5.33	6.33	5	5.5	5.5	6	5.5	5	4
430	4.33	5	4.75	4.25	5.25	4.75	4.25	5.33	3.33	3.33	3.25	4.5	3.5	4.5	4	4.33	5	4	4.75	4	4.25	4.75	5.25	3.33

## Sheet: Questionnaire
Constructs			Constructs
Forgiveness	I will give the shop an opportunity to make it up to me.		Moral trust	The robot is ethical.
	I will make an effort to be more friendly in my future interactions with this shop.		(Ethical)	The robot is principled.
	I will continue my relationship with this shop.			The robot is moral.
NWOM	I would talk to other people to spread negative word of mouth about the shop.			The robot has integrity.
	I would talk to other people to bad-mouth this shop.		Moral trust	The robot is transparent.
	I would talk to other people to warn them not to use this shop.		(Transparent)	The robot is genuine.
Performance trust	The robot is reliable.			The robot is sincere.
(Reliable)	The robot is predictable.			The robot is candid.
	The robot is somebody I can count on.		Moral trust	The robot is benevolent.
	The robot is consistent.		(Benevolent)	The robot is kind.
Performance trust	The robot is capable.			The robot is considerate.
(Competent)	The robot is skilled.			The robot has goodwill.
	The robot is competent.		ITU	I think I’ll visit the shop in the next few days
	The robot is meticulous.			I am certain to visit the shop in the next few days
				I’m planning to visit the shop in the next few days
